# Supplementary material for: Genome-wide identification and expression analysis of the B-box transcription factor gene family in grapevine (Vitis vinifera L.)
Source: BMC Genomics. 2021 Mar 29;22:221. doi: 10.1186/s12864-021-07479-4 (PMC8008696; doi:10.1186/s12864-021-07479-4)
Supplement: Supplementary file 1 — Additional file 1: Text S1. The CDS sequences of BBX family in grapevine [file 12864_2021_7479_MOESM1_ESM.txt]

>VviBBX2
ATGTTGAAGGACGAAGGTTGTAACGCTGATGCCGCCGCCGGTGGAGGCGGTGGTTGGGCTCGTGTTTGCGACACGTGTAGGTCGGCGGCATGCACTATTTACTGCAGAGCGGACTCCGCCTACCTGTGCGCTGGCTGCGACGCCCGCATACACGCCGCCAACAGGGTGGCGTCGCAGCACGAGCGGGTCTGGGTGTGCGAGTCGTGCGAGCGCGCTCCGGCGGCGTTCGTCTGCAAGGCGGACGCGGCGTCGCTCTGCGCCACCTGCGACGCTGACATCCACTCCGCTAATCCTCTGGCCCGCCGACACCACCGCGTGCCGGTTCTCCCCATCGCCGGCTGCCTCTACGGGCCTCCCGCCACCGACCCCGGAGGCACCGTGGTGAGGTCTGCCGCGGAGGCCGACAACGGCTTCCTGGGCCAAGAGGCTGAGGAGACCATAGATGAGGAAGACGAAGACGAGGCAGCTTCGTGGCTGTTGCTGAACCCAGTGAAGAATAACAACGGAAGCAGCAACAACCAGAACAATGGATTGTTGTTCGGTGGGGAGGTGGATGAGTATCTGGACCTAGTGGAGTACAATTCATGCCCTGAGAATCAGTTCAGTGATCAGTATAATCAGCAGCAGCCGCCGCCGCATTACAGCGTTCCGCACAAGAATTATGGGGGAGACCGTGTCGTGCCAGTTCAGTGCGGGGAAGCAAAGGGGCAGCTACACCAGCAGCATCAGCAGCAGGGTTTTCATCTGGGGATGGAGTATGAGTCCTCGAAAGCTGCCTACAGCTACAACCCTTCAATTAGCCACAGCGTCTCTGTGTCATCAATGGATGTTGGCGTCGTGCCAGAAGCAACAACTATGAGTGATATCTCAATCTCAATCTCGCATCCGAGACCTCCCAAGGGAACAATCGACCTTTTCTCAGGCCCTCCAATTCAGATGCCAACCCAGCTGACTCCAATGGATAGGGAGGCAAGGGTCCTGAGGTACAGAGAGAAAAAGAAGACAAGGAAGTTTGAGAAGACAATCAGGTATGCATCAAGGAAAGCATATGCAGAGACAAGACCCCGGATCAAGGGCAGGTTTGCCAAGAGGACAGATGTAGAAGTTGAAGTGGATCAGATGTTCTCTACGACATTAATGGCGGAAAGCGGATATGGCATTGTCCCGTCATTCTAA
>VviBBX5
ATGGTTGTTGAAGTGGAAAGTTGGAGGATGGCGTCCAAGCTCTGCGACTCCTGTAAATCGGCCCCGCCCACTCTCTTCTGCCGTGCCGACTCCGCCTTTCTGTGCGTGGCCTGTGACTCCAAGGTCCATGCGGCCAACAAGCTCGCCTCTCGCCACGCGCGGGTGTGGATGTGCGAGGTCTGCGAGCAGGCTCCTGCCCATGTCACGTGCAAGGCCGACGCCGCCGCTCTCTGCGTCACATGCGACCGCGATATCCACTCCGCCAACCCTCTCGCTCGCCGCCACGAGCGAGTTCCGGTGGTGCCGTTCTACGACTCTGCCGCCGCTGCTGCTAAGTCCAACGCCGTCAACCTTCTAGTTGACGACCGTTATTACTCCGATCCCGACGGCGATGCTAGCCGCGAAGAGGCCGAGGCCGCTTCCTGGTTGCTCCCGAACCCAAACCCTAAGCTCGCTGAGAGTTCAGATCTGAATTCGAGTCATTACATGTTCTCTGACATAGATCCGTATCTGGATCTGGATTATCCGTCGATGGATCCAAAGCTTCAATCGCAGCAGCAGCAGCAAAGTTCGGGAACTGATGGAGTTGTTCCAGTACAGAACAAGAGTGTTCAAGCTCCATTGGTGAACGACAACTGCTTTGACATGGATTTCTCAGGCTCCAAGTCCTTCTACAACGGACAATCTCTCAGCCAAAGTGTATCGTCCTCCTCTTTAGAAGTGGGAGTCGTGCCAGATGGTAACGCCATGGTTGATGTAACAAACCCTTTCGGTAGATCGATGAACACCGGATCCGAATCAGCTAATCAAACTGCTCAAATTTCATCAGGAATAGATCGAGAAGCTAGGGTTTTGAGGTACAGAGAGAAGAGAAAGAACAGAAAGTTTGAGAAAACGATCCGATACGCATCACGAAAAGCCTACGCCGAAACGAGACCGAGAATCAAGGGAAGGTTCGCGAAGCGATCGGAGATCGAAGTCGATTACAGCTCGTCTGGAGCACTGACCGCCGACTCAGGATACGGCGTCGTTCCATCGTTTTGA
>VviBBX6
ATGGGATTCCAGGAACTTAACGGCAAGACTTTCTCGGCGGCGACTTGGGCCTTGGCTGCCAAGCCATGCGACTCCTGCAAGTCCGCTGCCGCCCTACTTTTCTGTCGAGCGGATTCCGCCTTTCTTTGCGTGGGTTGTGACTCCAAGATCCACGGTGCCAACAAGCTGGCGTCTCGCCACGAGCGCGTCTGGATGTGCGAGGTCTGCGAGCAGGCTCCTGCCAGCGTCACCTGTAAGGCCGACGCCGCCGCCCTATGCGTCACGTGCGACCGCGACATCCACTCCGCGAACCCCCTCGCTCGTCGCCACGACCGAGTCCCGGTGGTTCCGTTCTACGACTCGGCCGAGTCCTTGGTGAAGTCTACCGCCGCTGCTGTTGGGTTTCTCGTCCCCGGCGGCGCCGGGGATGAGGAGGACTCCGAGGCTGCTTCATGGCTCCTCCCGAACCCGAAACTCCCCGAAGGACCGGAGGTGAAGTCCGGCGAGGTGTTCTTCTCCGATATCGATCCATTTCTGGATTTTGATTACCCGGATGCGAAATTCCCACACCATCATCACCACCACTGCGGTGGAAATGATGGTGTAGTTCCGGTTCAAGCCAAAGATCCCTCACCTCCGGTCACGAACCACCCTGCTGACAATTGTTTTGAACTGGATTTCTCTCGATCAAAGCTCTCTGCCTACAACTATACAGCTCAATCTCTAAGCCAAAGCATTTCATCTTCAGATGTTGGGGTTGTCCCAGATGGGAACTGCAACTCCATGTCTGATACATCCTACCCTTCGATGAAGCAAGTGAGCGGCGGCGGCGGCGGCGGTTCTACTGGGAGTCAAGCGACCCAATTATCTGGAATGGATCGCGAAGCGAGGGTGTTGAGGTACAGAGAGAAGAGAAAGAACCGGAAATTCGAGAAAACCATCAGATACGCCTCCAGAAAAGCCTACGCCGAGACGCGTCCAAGAATCAAAGGCCGTTTCGCAAAGCGAACCGAGATGGAATCGGAGATGGTTGATCACATCTACAATTCCGCCTCCGCCGCTGCTTTCATGGTGGACGCCGGATACGGTGTCGTTCCGTCCTATTAA
>VviBBX7
ATGGGTTACATTTGTGATTTCTGTGGAGAACAGAGATCCATAGTGTATTGTAGGTCTGATGCTGCTAGCTTGTGTCTGTCATGTGATCGGCATGTCCATTCTGCTAATGCGCTTTCCAGGCGCCATTCCAGGACCCTTTTATGTGAAAGATGTAATTCTCAACCTGCATTTGTTAGATGTATCGAAGAGAAGATCTCTCTTTGTCAAAATTGTGATTGGACTGGCCATGGTGGATCTACTACCACTTCATCACATAAGAAGGAAACTATCAATTGTTACTCAGGCTGCCCTTCATCCGAAGGGCTTTCTACAATGTGGCCATTTGTTTTAGATTTGCCTTCTACAGGCAATTCCACTTGTGAGCAGGGTTTGAGTTTAATGTGCCTCAACGAGACCAGTGAGATGAACTCTTGGGGCCCTCCAGGAAATAGCAGTAGGCAAGACGCATCTCTCACAGTTGAAGTGAATGATGCTAATAATGTGGATAAGTCGAGCATATTGATTGGTTCCTCTTCAGTTCCTGAACTCAACTCTCCATCCCAAAAGTTAGACCAGCCATCTGGATCTGCTGATTTAACTTTGCCTAAGTTACTCTGTCCTGGAACAGATGATCTTGGGTTCTGTGAAGATGATAGTCTGTATGAGGACTTCAATATGGATGAAGTTGATTTGAATCTTGAGAACTATGAAGAACTCTTTGGTGTAGCTCTTAGCCACTCTGAACAGCTTTTTGAGAATGGTGGAATTGATAGCTTGTTTGGGAAAATGGACACATCCGGTGCTGATTCCCACTGTCAGGGTGCAGTTATAGCTGAGGGGTCGGTCGGACTAGCAAATGCAGTGCAGCCAACTTACAGCAATGCAGCATCTGCTGATTCCATAATGAGCTCTAAAACTGAACCAATCCTTTGTTTCACGGGAAAGCAAGCCCATTCCAGCCTGTCATTTTCTGGCCTCACTGGCGAGAGTAGTGCAGGAGACTATCAAGATTGTGGGGCTTCTCCAACATTTCTCATGGGGGAACCTCCATGGTGTCCCCCAGGACCTGAAAGCTCCTTGCCATCAACTAGCAGGAGTAGTGCTGTTATGCGTTACCGGGAAAAGAAGAAGAATCGCAAATTTGATAAAAGAGTGAGGTATGCTTCACGGAAGGCAAGGGCTGATGTTAGACAGCGTGTGAAGGGGCGCTTTGTCAAGGCTGGTGAAGCTTATGACTATGACCCAATAAGCGAAACCCGGAGCTTCTGA
>VviBBX8
ATGGGTCAATTGTGTGATTTCTGTGGAGACCAAAGATCTATGGTCTACTGCAGGTCTGATGCCGCTTGCTTATGTTTGTCCTGTGATCGAAATGTTCATTCTGCAAATGCCCTTTCTAGGCGCCACTCGAGGACCCTTTTGTGTGAAAGGTGCAATTCTCAACCTGCTACAGTTAGGTGTGTTGAAGAGAAGATCTCACTTTGTCAAAATTGCAATTGGATTGGGCATGGTAGCACTACCTCAGCTTCAGACCATAAGAGGCAGACAATTAACTGTTACTCTGGTTGCCCTTCAGCAGCTGAACTTTCTAGGATCTGGTCTTTTGTCTTAGAATTCCTTTCTGTGGATGATTCTAATTGCGAGCAAGGAATGGTCCTAATGAGCCTGACTGAAAATAGTGTTGGTAGCTGTTCACTGCCTCCGGTAAATAATAACATTAATGATTCCACTGTTGCTGGTAGGACAAATGCTCAAGAAAATGTTGATAAGTCTGATCTTTGGATGGCATCCTCTCCAGTGCCTGCTCTGAACCCCATATCATCCAGTGTAGACCAGCCAACAGATCTTGTGAATTCACCAACTACCAAGTTATGCTGTTCCGGGATTTGTGATGATGATGATCTTCTATATGAAGACTTCAGTATGGCTGATGTTGACTTGAGCATAGAGAACTATGAAGAACTCTTTGGTGTATCCCAAAATCACTCAGAACAGCTCCTTGAGAATGGTGGAATTGATAGTTTGTTTGGAATTGGGAATTTGCCTGGTACTGATGCCAGTGCACGGGGTGCATATGTTGCTGAGGGGTCCTCTGTTGTACACATTAAAGCCATGCAGCCAGCGTGCAGCAATCCTATATCTGCTGATTCTATAATAAGCTCCAAAACCGATCCAAATCTTTGTTTTCCACCAAGGCAAGCACACTCAAGCCTCTCACTTTCTTTTTCCGGCCTCACTGGTGAGAGCAGTACTGGAGATTATCAAGATTGTGGGGTCTCTTCAATGCTTCTAATGGGAGAACCTCCATGGTGCTCTCCTTGTCCTGAAAATTCATTGCCTTCAGCTAACAGGGATAGTGCTGTCTTGCGTTACAAGGAAAAGAAAAAGGCACGAAAATTTGAGAAGAAAATAAGATATGCCTCTCGCAAAGCAAGGGCAGATGTCAGGAAGCGTGTGAAGGGGCGATTTGTTAAGGCTGGCGATGCTTATGATTACGACCCATTGAACCAGACAAGAAGCTTCTGA
>VviBBX9
ATGGGAAGTGTGGAGCCTGTTTGTGAGTTTTGTGGGGTGGCGAGGGCAGTGGTGTACTGCAAACAGGACATGGCGGCCCTTTGCTTGCAGTGTGATGGCTTTGTGCACTCTGCAAATTTTATATCACAACGCCATGTCCGTTCCCTTCTATGTGACAAGTGCAATTCCCAGCCAGCAACAATTCAATGCCTAGAAGATGAAGCCTGTCTTTGTGAGAGCTGTGAGTGTAATGTTAATTCCTGCTTGGGCTCTGAACACAAGCACCAGCCCTTAAGCTTTTATTCGGGCAGTCCTTCCCCGGAAGAGTTCATAGAAATTTGGTCATCTTCTCCAAGCTGCAAGAGTCCAGTATCTTTGAGTACAAATTGCATCAACAGCTACTGGGAGAATAGGAACAATAGTAGAAGCTTGTTCTGGTCAGTGACATCATTGACCAACAGGATGAAGGAATTGGAAACTTTTACTAAGATGTCCTCATCACCCATGAGTCCACCTCAAGCACTGTTCTTCTCCTCGGTGCCACAACTTTTAAAGCAAGACCCCTCAGAGTCACAGAATCTTCATATTTGCAATGTTAATAATCCCTGCGAGGGGAGAATGGATGACGCAGAATTGAATTTAGAGAAGAGTGATAAGGTGTATGGCAGCTTACAGTGTTATATCAATTCTTTCGAGGATATTGGAATGAGTTGCCCATACATGGACAAAAGCTTGCCAGCTGATGAATCTAATATCAAGGCTGTGAATGATCAAGAACCTATAAACCCCTGCAGAAGCCAAAGTGTCAACCTAAATTTTCCTACTGGGCTAGTTCAATCTGGTGCCTCACTCTCCCTATCCAACATCACTGGTGAAAGCTGTGTTGCTGACTATCAAGATTGTGGATTATCGGCAGTAATTTTAAATGGGAATCCAACTTGGGATGCGAATCTGGGGACTAGTTGCTCTCAGGCAAGGGTTGAAGCCAAGAAGAGATACAATAAGAAAAAGAAAACCCGAATGTTCGGGAAACAAATAAGATATGCTTCTCGTAAAGTCAGAGCTGATAGTAGACAACGTGAAAAAGGTAGGTTTGTGAAGGCAGGTGAAACTTATGGCTACAATTTCCACTAA
>VviBBX10
ATGGAGCCTATCTGTGAGTTTTGTGGCGTGGTGAGGGCAGTAGTTTACTGCAAGTCGGATGCTGCTAGACTTTGCTTACATTGTGACAACTCTGTTCACTCTGCTAATGCTCTGTCGCGCAGGCATCTGCGTTCCCTGCTATGTGATAAATGCAATTTGCAGCCTGGAATATACCGGTGTATGGATGAGAAATTGTGTATATGTCAAGCTTGTGACTGGATTGGCAATGGCTGCTCAGCCCCGGGACATAGACTCCAGTCATTGCAGTTCTATATGGGTTGTCCTTCTTTGTCTGATTTCTCAAGGCTTTGGTCTTCAGTTCTTGATTTGCCCAGTGCCACCGGTCTTAAGGCTGGATGGGGTTCAATGAATTCAGTGGCTGTGGATGAGAATTGTGTGAGCCAGTGCTTGGAGCCTAAAGACAATGAAGGATCCCTTGTGTTGGGGTGTAACAAGTTGAATGAACAAAAGCCCTGGGTGGGTGCATCTTCCTCAATGCCTGGTGCATACTCCTCAATGCCACCTGATCGGAAGTTCACTTCATCATACTGTAAAGACCAAACACCTTTCTTGCCAGATGAGTCGAATCCATCAAAGGTTATTTCTTTTATTTTCTCACTACTGATCAACCAGTCTCAATCTCAGGGTTGTTCCAATTTCAAGGATCTTGGGCTTAATGAAGGTGGTGATCTCTGTCAGGGCATCAACATGGATGATGTTGCAGTAAACTTTGAGAACAGTGATGAGATGATCGGTTCCTCACAAGGTCATTCTACATGCCGATATGACAATGCAGGAATGGACAGCCGATTAATGGATAAAAACTTATCAGCTTCGTCACTGAGGCAACACAACTGCAATGCTTTTCCATCCTCTTGTGCTGCTGGGTCAGCTAATGTGATCGAGGCTATGAGTGGTAGTGTCGGCTGCATGCTTGTGAACCCTAGTTGCAGCAGAAAGATGGGACTAGGATTTCCTGGTGGGCAAGTTCATGCGAGTGTATCACTTTCACTATCCAATGTCACTGGTGAAAGTAGTGCAGCTGATTATCAAGATTGTGGACTTTCACCAGCATTTCTGGCTGGTGAATCACCATGGACATCAAATTTGGATGCTCATTGCCCACAAGCAAGGGACAAAGCTAAGATGAGATACAATGAGAAAAAGAAAACACGAACCTTTGGCAAACAAATCAGATATGCTTCTCGTAAAGCCAGAGCTGATACTAGAAAACGTGTGAGAGGTAGATTTGTTAAGGCGGGTGAAGCATATGACTATGACCCTCTTACATCAACAAGCAACTGA
>VviBBX11
ATGAGTGATTCACCGGGAGACAATTTGCATCATCGTCACGAAGAAGAAGGCCAGAAGATGACGATCCAGAATCGGCTCTGCGACTTCTGTGGAGATTCCATGGCTCTATTGTACTGCAGAGCCGACTCTGCAAAGCTCTGTCTCTCCTGCGACCGGGAGGTCCACTCCACCAACCAGCTGTTCACCAAGCACACTCGCTCACGCCTCTGTGACGTCTGTGATGCCTCGCCTGCCTCGATTCTCTGCTCCACCGACAACCTCGTTCTCTGCCAGAACTGTGATTGGGCAAAGCACGGCCGTTCTTTGTCGTCGGCGCATGATCGAAGGCCTCTGGAGGGGTTCTCTGGGCAACCTTCGGTGACGGAGTTGTTGGCGTTTGTTGGGTTTGAAGATTTGGGGAAGAAATCTTTGTTTTGTGGAGATGAGAGTGAGGTTAATGAGTTTTTGGGGTGTGGGGTTTATGAATCGGTGGGTGTGGATGAAGAGTTTTCAGATTTCCTGGTTTGGGACACTCCTGCTGTTGTTAATCTTGATGATTTGATTGTTTCAACTGCTTGTGATCACAACTTTCAAGCTATGGGGGTTCCTCCTCTGCCCAAGAACCGTGGCGCTCCTTGCGGGCAACACAAAGCAGAAATAATTCATCAGCTTCGCCAATTGGCAAAGATCGAACTGAGTTTTGATTTTGATCATGGAGATGCTAAACCGCCTATTGGCTTCCAGTCCCATATACCCAAACAGCTCATTCAGAAAGAAAATGAATGTAACAGTTGTGACCATGAGGTGGAGTTTGTTTTTCCTACCTATGAGGCAAGTGCATTTCAGTGGTGCAGTGATGGCAGTGAGGCTGCAAATCAAGTTCTCCCATCTGTACTATTAGGAAGTTGTGCTGACGAAAAGTGTTTGGTTCCCAGGAAACATTCAGATATCGGTGGTAGTGTAAGCCATACCAATGGTAGCGATGAAGGGAAATCAGAGTGTCCTGTTGTTACAAAAACATTACCAGCCCTTCCTAAAGTTTCTGTGCATGAGCTAAACAGCCAGGAAAGAGACTCTGCAATTTCACGGTACAAGGAGAAGAAGAAAACTAGAAGATATGAGAAGCACATCAGGTACGAGTCGCGGAAGGCTCGAGCAGAGAGCAGGATACGAATCAAGGGGCGTTTTGCTAAGATGGATCACTGA
>VviBBX12a
ATGGTGAGCCCCAAACCCAGTAATGGCGAGAGGGTGCCCTGCGATTTCTGCAGTGGGCAGATTGCGGTTCTGTACTGCAGAGCTGACTCCGCGAAGCTCTGTTTGTTCTGCGACCAGCACGTTCACTCAGCGAACGCCCTCTCTCGCAAGCATCTGCGTTCTCAGATCTGCGATAACTGCAGTTCAGAGCCCGTTTCAGTCCGGTGCAGTACGGACAATATGGTGCTATGCCAAGAGTGCGATTGGGACGCCCACGGGAGCTGCTCTGTGTCCGCCGCACACGATCGGAAGCCGGTGGAGGGTTTCTCTGGCTGCCCCTCGGCGGTGCAGCTCTCCTCCATCTGGGGTCTCGATATCGAGGAGAAGAAGGCCCCGCTGCCGCCGCCGCCGTCCATGGCGGTGGATTCGTGGGTGTATAAGTCCAATACATTGACTTTTCAAGACTTAATGGTGCCGAACGGGAATGCGGTGGCCTTTCCGGATGCATTAGGTGGCGAGGTGTCGAAGAGGCAGAGCCCGAGCTGTGGGAAGCACAAACAAGTGATATTCAAACAGTTGGTGGAGTTGTTCAGGAGGGATTTACTGGCTGGCAATGGCGGTGGCGGTGGCATAGTCGGTGATGATGAAGATGATGGTGGCGGTGGCGTCTGCGGAGGTGGTGAAAATTTGGGGCATGTAGGGGAATCTATTGGTATAGAAAATGGTGGAGTATTGGATGTTGATCATCAGGCATTGGAGCAGCAAACACCATTCACATCTTTGCTTATGTTACCAAATCGCGCCACCACCGGCGGAGTGATTTTGTGGGATAATAATCCCAGTGATCAAAGCACTCAGATATGGGATTTTCATTTAGGACACTCAAGGGGTTATGAAGAATGTGGTCTATTAGAAGCCGAATATGGTGTTAATGATGCAGGATTCGTAATCAAGAGTTACAGTGAGCTTATGAAAGAAACATCATTCACAAATACAAAGGTGGTGGGGGAAATGTATGATATAAATTACTCCATGACACATGAAGATATCACATCATTTAATAATAACTCAAATAACCCAACAGCAAGCCAGGGAGCAGCAACTTCTGAGAGCAACAACTTACCTATTGCACGGCCGTCATCAGGTTCAGCTTTTGCTAAACCTAAAAGCTTTAGTGGATCGAAGGACATTGAGTTAACAGAACAATCTATTCTTATGAGAGGTGAAAGTGGAAGAACAGCAGCAACAACGAAGGTGGATTTGGAGCAGCTGGCACAGAATAGAGGTAATGCCATGCTACGTTACAAGGAAAAGAAGAAAACTAGAAGATATGATAAGCATATACGGTATGAGTCAAGGAAGGCAAGGGCTGATACTAGGAAGCGAGTGAAGGGTCGGTTTGTGAAGGCTACTGAAGCTCCGGATGGTTGA
>VviBBX12b
ATGGAAACCACGTCTAAATCCAGACCCTCTGCGGCGGTTCCCTGCGATTTCTGCGACTCAAAAACGGCGGTTGTACACTGCAGAGCCGACTCTGCAAAGCTCTGTCTGTTGTGCGATCGACATGTGCACTCGGCCAATGCCCTGTCTCGCAAGCACCTCCGCTCACAGATCTGTGACAACTGCAGGACCGAACCGGTGTCCTTTCGATGCTTCACCGACAATCTTGCTCTCTGCCAGAGCTGCGACTGGGACTCTCATGGTAATTGCTCAGTCCCGTCTCTCCACGAGAGGACTCCCGTGGAAAGCTTCTCAGGGTGTCCCTCTCCACTCGAGCTCGCTTCTGTGTTTCGAGTGGATTTGAAGGATGGGAATTGGAGTAGTTGGAATTTCGGGTCGGTGAATGTTCAGGATTTTGTGGTTCCGGGCGAGAATTGCTATGCTGGGTGTGGTACGAAAGTAGAGAAGAACGGGATAAGCGTGGTGTATGAGCAATTGGTGGACTTAATACGGAGCGATGTGGATGTGGTGCGGGGGGATGTGGACGGAGATGGAGATGAGGGTGAGGATGGTGCTGAACTGGGTCCAGGGACGCCGGGTAGGTGTGCTAATATGGGGAATTTTCAAGGTGTTGATTTAGATAATGGTGATGATGAAGAGTTGTTGCGGCAGCAAACGCCGTTTACGTCTTTGCTTATGTTGCCGACGCCTGTTGATGCCAGAGACACTGGCTGTGGTTATGGTTGCGCAGTGGAAGGAGACGCTATGTGGGATCGTGGCCACCTTTCATATCAGGCACCCCAGATATGGGATTTTCATTTGGGAAGATCAAGGATTTGCAAAGAAACTAGTCCAGAAGCAGGATACGATGTGGACAATTCTGGTTTTGTGATCAAGAATTACAGTGAAATTACCAAGGGATCTTCCTTGACAAGAACAAAAGCGTTACAAGGCATGTATGAGATGAATTGCACAACAACCCATGAGGATATCCTGTCAAAAAATAGTCATTCAAATAAAGCATTGTCAAGCCAGGGACCAACGACAGCAGAGAGCAACAACATACCTATAGTAGGGCCATCATCAGAGTCCTGGACAGCTGAACCCAATACAAACAGCATTAAAAGTATGCAGTTCAAGGATCTCCTTATTGGGAGTGGAACTGCAAGAACAGAGACAACCAATGTTGATATGGAGCTGCTGGCACAGAACAGAGGCCATGCCATGTTACGCTACAAGGAGAAGAAGAAAACTCGAAGATACGAGAAGCACATCCGCTATGAGTCAAGGAAGGCCAGAGCCGACACTAGAAAGCGAGTGAAAGGTAGGTTTGTGAAGGCAAGTGACTCCTGA
>VviBBX15a
ATGATTTCTGAAAAAAATGTGGCGAACGCCGTCGGTGGCAAGACGGCCAGGGCCTGTGATAGCTGCATACGGAAGCGTGCTCGATTTTACTGTGCTGCCGATGATGCCTTCTTGTGCCAGGCGTGCGACATGTCGGTGCACTCGGCCAACCCTCTGGCTCGTAGGCATGAAAGGGTTCGCCTTAAAACAGCCTCTCTCAAACTCCCGGGGGCGGATTCACTGGAGAACTCTATGCCCTCATGGCACCAGGGTTTCACTCGAAAGGCTCGGACACCGAGACATGGAAAGCCTGCAGCACATCCAGCTTTTAAATCAGATGAACTCACGCGAAACCCCCTTCCGTTCGTACCGGAGATCGGAGCCGATGAAACGTCGTACGATGACAACGAAGAGCAGCTTCTTTATAGGGTTCCGATATTTGATCCATTTGTTGCGGAGCTCTGCGCGTCAACAAATTCGAATGAAGCTGTAACAACAGTTGCTAACGATACAGAAACTGCAGATGTCACTGGAAGCGAAACGAAAGCCTTGGTAGCTGGCCGTGGTCATGATGTGGATTCTTTACATGGATTTCTTCCATCAGACATGGATCTTGCAGAATTTGCAGCTGATGTAGAAAGTTTATTGGGTAAGGGCCTTGACAATGAATCTTTTGGCATGGAAGGTTTGGGGCTAATAGATTGTAAAGAGAAGGAGTCGGTGGAGTATTCTTTACACAGTGGAAGAGTGAAGCTTGAAGAGGAAGAAGACATAGGAGGTGTAATGGCCTGCCAAGCCGATGCAGAGATCGACATGACAAGAGAGCCCTTTGAGTTGAACTTCGACTACGGGTCTCCAGCAACATGCGAAGAGGAAGAGGAGAAAGTGGCAGTGGGAGCAATGGACATGAATAATAAAGTAGATGATCCAAAGAAGAAAAATAAGATATTATTGAGGCTTGATTATGAGGCAATCATTACAGCCTGGGCCAGCCAAGGGTCTCCATGGACCAACGGCCATCGCCCAGAACTCGACCCCGATGACTGCTGGCCTGACTGCTTGGGCACTTGTGGAATACAAGTCCATCATCCATATGGAGAGTTTGGTGGAATGGGAGAACAACAGGCAGCAATGGGAGATGGAGGTAGAGAGGCAAGAGTGTCCAGATACAGAGAAAAACGGCGAACAAGGCTCTTCTCCAAGAAAATAAGATATGAGGTTCGGAAACTGAACGCAGAGAAGAGACCCAGAATGAAGGGTAGGTTCGTGAAGAGGGCGTCCTTTGGAGGACCCGCAGCTTTTCCTTTGCTCAACAAATAA
>VviBBX15b
ATGATCACTGACAAGAAAGTTGCAAATGCCATGGGAGGCAAGACTGCAAGGGCCTGCGATAACTGCCTGCACAAGCGGGCTCGTTGGTACTGTGGCGCTGATGATGCTTTCCTATGCCAAGCATGCGATGCATCAGTGCATTCGGCAAACCAATTAGCCGAAAGGCATGAAAGGGTTCGGCTCCAGGCCGCGTCTTGTAAGAACGCTGACTCAATGCGTGATAATTCTACTCCCGCCTGGCACCAGGGGTTCACTCGCAAGGCCAGAAGCCCACGCAATGTGAAGCGCACCTCGGTGCAACCATCTAAACATGAGAACAAGTTTCCAACTCCTCCCCCACTTGTTCCGGAGATTGGGAGTGAAGAAGCATCGCCTGATGAGAATGAAGAGCAGTTCCTTTTTCGGGTTCCAACCTTTGATCCCTTCGTTGCGGAACTCAACAATGACGGGATACGTGAAATCGGCATGGAAAATGATTCAAAGCCTTTATCGGATTACGGACATGAAGAAATAGGTGACTTGGATTCTCTAACTGGGTTTCTGCCCTCAGAAATGGATCTTGCAGAGTTTGCTGCTGATGTTGAGAGCTATCTAGGAGCAGGCCTGGATGAGGACTCGTGCGGAATCAAAGGAATAGGTGTCTTGGATTGTGAGCAAGGTGACATGGATGCTTGTTTTGGAGACCAAAAGGTGAAAGTTAAAGAGGAACGAGTGGAAACTGATGCAACCTTCCATCTGGACCCGGAATTGGACATGACAAAAGAATTGTTAGCATGGAACTTAGATTATGAGTCAACTGTAATGGACGAGGAGGAACATGAGGAGAAGATGGTGGCTGCAGTGGAGATGAGGAGAAAGATATCTTTGAGTCTTAATTACGAGGATGTCATCACTGCCTGGGCCAGCCAAGGCTCTCCATGGACAACAGGAAATCGTCCAGAATTCGATCCCAACGACTACTGGCCAGACTACATGGGTGCTTGTCCTACAAATGTTCATGGGCCGTGTGGAGATGTGGGAGGAGTGGGAGGAAATTTTGGAGGCAGGGATGGGGGTAGAGAAGCAAGAGTGTTGAGGTACCGAGAGAAGCGAAGGACTAGGCTGTTTTCCAAGAAGATAAGGTACGAGGTTAGGAAATTGAATGCGGAGAAAAGGCCTAGAATGAAAGGAAGGTTTGTGAAGAGGGCATCCTTTGCTGCAGGACCTTGTTTTCCTATCTTGAATGTTAAATAA
>VviBBX19a
ATGCGAACTCTTTGTGATGCTTGCGAGAGCGCAGCAGCTATCCTGTTCTGCGCCGCAGACGAGGCCGCCCTCTGCCGTGCCTGCGACGAAAAGGTCCATATGTGTAACAAACTTGCTAGTCGGCATGTAAGAGTTGGGCTGGCTGACCCAAGTGATGTTCCTCGATGTGATATATGTGAAAATGCACCTGCTTTCTTTTATTGTGAAGTCGATGGAACTTCTCTTTGCCTGCAATGTGATATGATTGTACATGTTGGAGGTAAAAGAACCCATGGAAGATATCTGCTATTAAGGCAGAGAGTTGAGTTTCCAGGGGATAAGCCTGGCCGTCTTGAGGAACTAAGGTTACAATCTGGTGAGCCTGGTGAAGCAAGAAGGGAACAGAATTGGCCACCTATGATGACATTGAGAGAGACCCAGCCAAATCACATGGCCTCTTCTGTTCCAATGTTAGAGAATAACACTCATGGTGATGGCAAGATGGACAATAAATTGATTGATCTGAATGCTCGGCCCCAAAGAGTACATGGGCAAACTTCAAATAACCAGAGTATGGATGTACATAGTGGCACTAATCATGAATCTGAAAGTGTAGTTCCTGTTGGATCCTTCAAAAGAGAGCCTGAAAAGTAA
>VviBBX19b
ATGCGAACACTTTGTGACGTCTGTGAGAGCGCCGCTGCTATTCTCTTTTGCGCTGCCGATGAGGCTGCTCTGTGCCGAGTCTGCGACGAGAAGGTCCACATGTGTAATAAGCTTGCTAGCAGGCATGTGAGGGTAGGGCTTGCTGACCCCAGTGATGTTCCCCGGTGTGACATATGTGAAAATGCACCAGCATTCTTTTACTGTGAGATAGATGGAACTTCCCTTTGTTTGCAATGTGATATGATTGTACATGTTGGAGGTAAAAGAACTCATGGAAGATATCTCCTCTTGAGGCAGAGAGTTGAGTTTCCAGGAGATAAATCTGGGAATCTTGAGGACCCAGCCTTGCTACCAATGGAACCAGGTGAGAACAGGAGAGGACAAAATCAGTCATCTAAACCAACAGTGGTAGAAAACCAGCAAAATCGCAGAGTCTCTCCTGTTCCCACAATGGATGCTAATGCTGATGGGCATGCCAAAATGGACACTAAATTGATTGATTTGAATATGAAGCCACACCGAATACATGGACAAGCTTCAAACAATCAGCATTGA
>VviBBX21a
ATGAAGATTCAGTGTAGTTTTTGTAGTAAAGAAGAGGCCTCTGTTTTCTGTACTGCAGACGAAGCACCCCTTTGTGATATCTGCGACCGTCAGGTCCACCATGCAAACAAGCTTGCCGGAAAGCACAAGCGCTACTCCCTCCTCCGCCCTTCCGACAAGGACTTCCCTTCCTGTGACCTTTGCCAAGATAAGCGTGCCTTTCTTTTCTGTAAAGAAGATAGAGCAATTCTCTGTAGAGAATGCGATGTTTCAATTCACAAGGCCAATGAGCACACCCGGAAACACTACAGGTTCCTTCTCACAGGTGTGAAGCTTTCCGCTTCTGCTTCTGAGTACCCAATCTCAGCGTCATCTTCATCGCCCTCCACCATTGATTCCGAGACCAAACCCTCTAAATCATCAACAAAAAGACCCACTTCAGTTTCTGCCGATATCTTCTGCAACACCGCCATTGGTGCTGAGATCAAACCCTCTAAAACATCTACAAAAAGACCCACTTCAGTTTCCGCCGGTATTTCCAACCCAACTGTGAAAACAGCCCCAGCAGCAGCTTCTTACAAGAGGGATCATGACAATCAAAGTATCTCTGAGTACTTGATGGAGACGCTACCAGGATGGCGGGTGGACGATTTTCTTGATCCTTCTTCTGGTTTCAGTGAGTTTCCGGATCATGGCGTTGGAACCCATCTGAGCTCGTTTCCATATGAGGATTTCGCCGTCTGGGTACCTCAAGATACACCTCAGTTCAATCACCTTCCTCTCTACATTCCTCAGACAGGTGGGGGAAATGGACTCAAGGCCTCTGAGGAAGCGAACACGGTGAAAGTTAGCCGGAAAAGGATTGACGATGGGTTTACAGTTCCTGAAATCAGCACTCTACCTCTCAAGAAATCAAGAAATCTTTGGTAG
>VviBBX21b
ATGAAGATCCACTGCGACGTCTGTAGTAGAGAAGAAGCGACGGTGTTTTGCACCGCCGACGAGGCAGCTCTCTGCGACGCCTGCGACCACCGGGTCCACCACGCCAACAAGCTCGCCTCCAAGCACCAGCGCTTCTCTCTTCTCCACCCCTCCCCTAAGCAGGTCCCTCTCTGCGACGTATGCCAGGAGAAGAGAGCTTTCCTATTCTGTCAGCAGGACCGAGCAATTCTATGTAGAGACTGCGATCTTCCAATTCACACCGCCAACGAGCACACCCAGAAGCACAACAGGTTCCTTCTCACTGGCATCAAGCTTTCTGCCACTTCTGCGCTCTACTCCTCTACCACCAGCGTCGCAGATTCTGTTTCCGATCACAAGTCTCAGTCCTCTCTCAAGAAGCCCGAGTCGGTGCCTCCTGAGATCTCCCATCCACCGTCCATCACCAAGACTTCATCGCCAACAACCGCCATAAACAGCATAAACAAGGGTGGGGATGCTTCTCTAACAAGTGAAGGTGTTTCAACCAGTAGTATATCAGAGTACTTGATCGAGATGTTACCAGGCTGGCATGTTGAGGATTTTTTGGATTCCACTTCTGCTCCTTCTGGTTTCTGTAAGAGTGCTGGTGATGATGTACTACCTTATCTTCTTGATGCGGATCTTGACAACAATCTGAGTAGCTTCTCGTCAGAAAATTTGGGGGTTTGGGTTCCTCAAGCTCCCACTCCTCTCCATCCTTCTCAATATTCGTCATTCATGGGTGGGCAGATTGGGTTGAAAGAGTCCAAGGAAGCTACAACCATGAAACCCAACAGCAAAAAGTGGGGAGACGATGTTTTTACAGTTCCACAGATCAGCCCTCCATCTGTAGGCTCCAAGAGATCTAGATCTTTCTGGCAGTATCACCACTAA
>VviBBX22a
ATGAAGATACCGTGTGATATATGTGGGAATGTGGAGGCTGAGGTTCTATGTAGTGCTGATGAGGCAGTACTCTGTTGGGGATGCGATGAAAGGGTGCACACAGCTAACAAGCTGTCCCAGAAGCATCAACGTGTCCCTCTTCTCAAACACCCACCCTCCACTTCATCTTCTCAGCTGCCTCCTTGTGATATCTGCCAGGAGAAAAGCGGGTATTTTTTCTGCCTGGAGGACAGGGCATTACTCTGCAAGAACTGTGATGTTTCAACTCATTCAACAAACTCTTACGTGTCGTCACACCGACGTTTTGTCATATCAGGAATCAAAGTTGCTCTTCAATCCGTAACTAACAACTACAGAACTGGCTGCAACAGCAGAACCTACCCTCTCGATATGCCAAACTCAAATAGTTCTTCAGTCAACTTCCCAATGGATAGGGAGAAGAAGCCAGAAATGACCACAGAAGTTGCATCCACATCCTCAGACATGGTAGCCATGTTCTCAGGTGAAATCCATTTGGCAACTGGACCTGAATGGACATTAGATGAAATCCTTGGGAGCAATGATTTTGACTATTATGAGTTTTCGGACATGGGGCAATCCAGGATTAGCAGCCAATGA
>VviBBX22b
ATGAAGATTCAGTGCAACGTGTGCGAGGCGGCGGAGGCCAACGTGCTGTGCTGCGCCGACGAAGCGGCGCTCTGCTGGGCCTGCGACGAGAAGGTTCACGCGGCGAACAAGCTCGCGAGCAAGCACCAGAGGGTTCCTCTCTCCACCTCGTCTTCTCAGATGCCCAAGTGCGACATCTGCCAGGAGACAGTTGGCTATTTCTTCTGCCTAGAAGACAGAGCTTTACTCTGCAGGAAATGTGATGTTTCCATACACACGGCGAATACATATGTTTCAGCTCACCAGAGGTTTCTGCTGACTGGAGTGAAAGTAGGGCTTGAACCTACACAACCCGGTTCATCCTCTTCCATGGGGAAATCAAATCTTGTTGGGAAGCACTCAGAAACTGAATCTCCTTCTGCGTCCAGGAGAGGTGCCCCTATGCCATTGACCTGTGATTACAACAAAACGTTATCCATCCAAGCTGGTGGAGCTGGGGATTTTGTGCCAACTAAGGTTTCATTTGCTGGGGGTTCTGGATCAACTGAAAGCATTCCACAGTGGCATATAGATGAACTTTTTGGACTAAATGAATTCAATCAGACCTATGACTGCATGGATAATGGAACATCCAAGGCTGATATTGGTAAGCTCGGTGACTCTGATTGCTCACCAACTTTAAGAGCTGCTGATGAAGAGCTGAACTTCGATGATTGCTTAGGTCAGGTGCCAGAGACAACTTGGATGGTGCCTCAGATCTCGTCACCACCTACAGCCTCAGGACTATACTGGCCTAAAAGTTCTCAAATTTCATCCGATACTTCTGTTTTTGTGCCTGACATATGCTATTCACCTGTGCAAATGCAAAATGAATCTGCCACCAAATGTCGGAGGCAATTCTGA
>VviBBX25
ATGAAGATTCAGTGTGACGTGTGTGAGAGGGCACCAGCTACTGTGATTTGCTGTGCAGATGAGGCAGCACTGTGTGCAAAATGTGATGTTGAGGTCCATGCAGCAAACAAGCTTGCAAGCAAGCACCAGAGGCTTCTTCTTCAATGCCTCTCCAACAAGCTTCCACCTTGTGACATATGCCAAGAGAAGGCAGCTTTCATTTTCTGTGTTGAAGATAGGGCTCTCTTTTGCCGGGATTGTGATGAACCAATCCATTCAGCTGGTAACCTTGCTGCCAACCACCAGAGGTTTTTGGCCACTGGAATCCGGGTGGCTTTAAGCTCAAAATGTGCCAAGGAGACTGATAAGAGCTCTTCGGAACCACCACCCAATCAGAATTCACAACAGATTACCATGAAAATGCCTCCACAGCAAGCCCCTAACTTTACATCTTCTTCATGGGCTGTTGATGACTTGTTACAGTTTTCGGACTTTGAATCCTCTGACAAGAATAAACAACTTGAGTTTGGCGAGCTTGAGTGGTTGACAGAAATGGGCATCTTTGGTGATCAAGTTCCCCAGGAGGCCATGGCAGCAGCTGAGGTTCCCCAGCTCCCTATTTCACAGCCAAGCTATGGCGCCTCATACAGAGCCACCAAATCCAGCATGCCCTACAAAAGGCCCAGGATCGAAATCCTTGACGACGAGGATGAACACTTCACCGTGCCTGATCTTGGCTGA
>VviBBX27
ATGGAGAAAATTTGTGAATTTTGCACATCTTTGAGGCCAGTTGTTTACTGTAAGGCAGATGCAGCACTGCTTTGCCTTTCATGTGATGCAAAGGTTCACTCAGCAAATGCACTTTCCAACCGGCATCCTCGAACCCTACTATGTGAATCATGCAAATGCCGCCCAACTTCTCTTCGATGTTTAGATCACCGGGTGTTTTTGTGTCGTAATTGTGACCGGAGCTTGCATGAAGTTTCTTCACAACATCATAGACGGGCGATTAGAAGTTATGTGGGATGCCCATCTGCTAAGGATTTTGTGGCATTGTGGGGGTTTGAATTGAACGAAATGGAAACTGTTGCTCCTCGAGATCAGTTTGTTTCTACTTCATGTGGTCCTCTGGAGCAAGGTGTGAGAAATTCAAGCTTTTCAAGACATTCTTGCCAACAAGATGGAGTCTCTTCATTGGCTTTTGAACTAAACTCCTCAATTTCAATATTTGGTGCAGAATCTGAGGTGGGATCGAGCACACAACAAAGTAAGGCATTTTACAATGGACAAGGGCAGCAAAAAACATCTGTTATTTTGCAGCAAATTCTTGATTTGAAAAGGCTACAGCTCACTGACAGGAAAAACACATCATCTCTGATACGTGGCCAAGAACAAATTGATATATCTTCATCTAAGTTTAGCACTTCACAAAGGCTTGATGATGATCTTGATGAGCATTCACAAAATTCGCTTGGTATCTGTTCTGATCTTCAGCAAATGGATAGTCCTAAGCAGGAACTGAAAGTGGAGCCTTTTCCCTCACCATTTTCTCAACTGGAGCAGTTATCATCTTCTTCAACTGTTGGAATCCCTTTGCATGGAGACCCCTTCTGGCAATGCAAAAGTCCAATTCAGAGTAGCCAGTTGTGGTCTCAAAATATGCAAGATCTTGGAGTTTGTGAGGATGTTAACTGCTTCGATGATTTTAACATTCCTGATGTTGATCTGACGTTTCAAAACTTTGAAGAGCTCTTTGGGGGTGATCAAGATCCAACCAGATTACCTGTTGACATTGAAGATGTGACGTATTCCTCCTTGGAGTAG
>VviBBX28
ATGAAGGTATGCGAGCTCTGCAACTCTCCGGCAGTCATCTACTGCGACTCCGATCAAGCCAGTCTCTGTTGCGACTGCGATGCCAAGGTTCATAGCGCTAACTTCCTCGTCGCCAAGCATTCCAGGACTCTTCTCTGCCACGTCTGCCAATCTCCAACTCCCTGGAACGGCTCCGGCCCTAAGCTCGGTACTACCATCTCTGTTTGCCAGAGGTGTGTAAATCGCAGCCGTACTGTAAATGAGACTCCGTCAACCGATGAGGATGAAGATGAGGAAGGTGAAGAAGATGGAGAAGACGAAGGCGACGATGAAAATGATGAAGAAAATCAAGTGGTTCCGTGGTCATCGACGCCGCCTCCGCCGATCTCCTGCTCTTCCGCCAGCGAAGAGGAATCTTCCAGCAGGTTCTGTAACGGAGAAGAAGGTCCATCGGATTCAAAATCAGCTTCTTCGCTGAAGCCAATGCGCCAACAATCGTCCTTCAGACCTACTTCTCAAGTACGTCTCTTCTCTCCCTCTCTCCGTACGATCTCCATGTCAATCAAATCCCCTCAAATCCCTATCTATTCCACTTCGCAGAATGATCTAGGGCGGTCTGTTTCACCACCAGCACACAACCTGCGCATCTTCATGAAGTGA
>VviBBX29a
ATGAAGGGCTGCGAGCTGTGTGGATGTCCGGCGAGGATGTACTGCGAGTCGGACCAGGCGAGCTTGTGCTGGGACTGCGACGCCAAGGTTCACGGTGCGAACTTTCTGGTGGCTAGGCATTCGAGGAGTCTTCTTTGCCACGTTTGTCGGTCGCCGACGCCGTGGAGAGCTTCCGGTGCGAAGCTAGGGCACACGGTTTCGGTGTGCGAGAGGTGCGTGGACGGGTGTGGTGGAAGGAAGTGTGGAGGTGCAGCGGAGGAGAGCGAGGGAGGGAATGATGATGAGGTTGGCATGGAGGATGATGATCTCGATGAGGATGATGAGTACGACGATGACGATGATGTCGAAGATGAGGAGGAGGAAGAGGAGGAGGATGACGACTTTGGCGGTGATGATGAAGACGGTGATAATCAGGTGGTGCCATGGTCTTCTACGCCGCCTCCACCTGAGGCAAGCTCTTCGAGCAGCGAAGAGTCGTTGAACAGCTTCTCTAGCGGCAACAGAGATGTCCCTGGTTCGTTCACAATGCTTTCGCTGAAGCGAATGCGTGAAACTGCTTCAGATCTTCGCTCGCAAGACGATTTCAACCGACCGTCCTCTCAACCGAACTACGCCTCAGCGAGGGCGGCAGCGGCTCGATCCGCGGCTGACGACGGCGAAGCCATTTCTGAGGACGCCCTTAGGCCATTCAAAGACCGGAGAATAGAACAGAACCGGCCGGTCCAGCCCCAGGCCGGTTCGAGAACGGCCGAGATCGTCGACTCGCTTAACAGACTCCACAATCAAGACATAACCTCCGGCAGCGACGCGTCCTCTATAATCGCCGGCATTTGCAATCTGAGTAAACAATCTGGGGCCGTTGATCTTGATTGCTCGAGCTCTCGTAGTCGTCGGATTTGA
>VviBBX29b
ATGAAGGAGATGAAGGAGTGCGAGCTGTGTAGCTTTCCGGCGAGGATGTTCTGCGAGTCGGATCAGGCGAGGCTGTGCTGGGACTGCGACGAGAAGGTTCATGGGGCCAACTTCCTAGTGGCCAGACACTCCAGGAGCCTCCTCTGCCACGCTTGTCAAGCTCCCACTCCCTGGAAAGCCTCCGGCACCCGCCTCGCCCCCACCGTCTCTGTCTGCGAAGCCTGCGTTCTCCGTTGCGACAAAGACCGACATCGGAGCTCCGGTGAAGACCGGGAGAGTGAAGGAGGTAATACCGATGACGAGGAGGATGATGATGATGACCACGATGACGATGATGAGAACGATGGCGATGAAGGTGATGAAGATGATGATGTTGAAGAAGAGGAAGATGGAGAAAATCAAGTGGTTCCTTTGTCATCATCTGCGGCGTCTCTGCTTCTCCCTCCCGATGCCAGTTCTTCGAGCAGCGAAGATGGGGAGGCCTCGAGCAGGTTCTCTGCCAGAGGCCGCGGAGGTGTTTCGGCGCTGAAGAGGACGCGTCAGAATGCAGATCTTGATCTCGATTCCGATGATGACATTGGCTGCTGCTCCTGGCAACACAACCACAAAGCTTCGAGAACAGCGTACGACGAAGAAGATACTTCTTTGAGCTCCCGGAGGCCATGTTACGAACGGCAACCTACAGAGCTGAACCGATCGCTAAAGCTCGAAGACCAAGGCGAAACAGAGTCAACATCGACGGCGATCGTAGGCTCGATCAAGAGGTTCCAGAAGAGCATTATCTCCGGCGACGAAGCGCCGGCCATGATTCTCGGAATCTGCAAGTTGAGCAAAGATCCCAGGGCCGTTGATCTTCGTCCTACCGCTAACCCGACAATTCCTTCCCGTACAGTTTGA
>VviBBX30
ATGTGTAGAGGCAGAGAAGATGGAAAGCAAGGCCGTTTGGCCAAGTCCGAGGTACTCAAGGAGGCTGTTTCAGACGATGGTGGTGGTGGGCTGGTGTCCTGTGAGCTCTGCAGCTCCAGGGCACTGCTGTATTGTCAAGCAGATGATGCATTTTTATGCCAAAAATGTGATAGGTGGGTTCATGGAGCTAACTTTTTGGCGTTCAGGCACATTCGATGCTTGCTCTGCAGTACATGTCAAAATCTTACACAGCGATACCTCATAGGATCTTCACATGAGGTGGCGCTGCCAACCATGATTAGCTGGACAGAGCGAAGCTGGTGTAACTCAAGCGATGAGTCCAAGTGCCCAAGAACACTGAAGATGCCTTTTCTGTTTCTTTGA
>VviBBX32
ATGAAGGGTAGGGTTTGTGAGTTGTGTAATGAAGAAGCTTCTCTGTACTGCGGTTCAGATTCGGCGTTTCTCTGCTGGAGCTGTGACGCAAGGGTTCACGGTGCCAATTTTCTGGTGGCTCGCCACGTCCGCCACACTCTGTGCTCAGAATGCAACGGTTTGGCAGGGGACACGTTCTTCGGCGTCGGGTTTCAGCCGCACCGGCTGATCTGTAGATCCTGCTCGTCAGAGGTGGAGTCGGAGACCTCCACCGATCACGACTCCAAGTCTTCATCGTCGCCTTGCGTTTCCACCACCGAGTCCGCTCCGAGGAAGGGCGGCGTCTCGCGGCGGAAGGCGGAGAGGACCGGCTTCACGAGCTCAGTGTCTGCGGTCTCCGGCGTGGACTCGAGGTTTCCGTCGAAACTCCGGGCACGGTCGAGCGTGGACGCGAAGGCGGAGGACATTTTAGTAAATTGGTGCAGAAAGCTGGGGCTAAATGGTAGTTGCACATCCGTGGCTTCTCACGCGCTCGGTGTGTGTTTAGTCAAATTGACCGTTCTGCCTCTACGCGTCTCGCTCGTGGCGGCGATTTCGTGCGCCGCGAAGCTAAGCGGGGACAGGTCGGCATACACGCCTCAGAATCTGAAGAGGCTTGTGGAGATCAGCGGAGTGCCGGCGAAGCTGATCTTGGCAGCCGAGTCAAAGCTCGCACGTGTGCTGAAGATGGAGAGACGGAGACCACGGCACGTGCGCGATCGAGAGGAAGGCTGGGCAGAGTGCTCTGGGGAAGAATTTAGATGA
