# Supplementary material for: Genome-wide identification and expression analysis of the B-box transcription factor gene family in grapevine (Vitis vinifera L.)
Source: BMC Genomics. 2021 Mar 29;22:221. doi: 10.1186/s12864-021-07479-4 (PMC8008696; doi:10.1186/s12864-021-07479-4)
Supplement: Supplementary file 2 — Additional file 2: Text S2. The protein sequences of BBX family in six species [file 12864_2021_7479_MOESM2_ESM.txt]

>VviBBX2
MLKDEGCNADAAAGGGGGWARVCDTCRSAACTIYCRADSAYLCAGCDARIHAANRVASQHERVWVCESCERAPAAFVCKADAASLCATCDADIHSANPLARRHHRVPVLPIAGCLYGPPATDPGGTVVRSAAEADNGFLGQEAEETIDEEDEDEAASWLLLNPVKNNNGSSNNQNNGLLFGGEVDEYLDLVEYNSCPENQFSDQYNQQQPPPHYSVPHKNYGGDRVVPVQCGEAKGQLHQQHQQQGFHLGMEYESSKAAYSYNPSISHSVSVSSMDVGVVPEATTMSDISISISHPRPPKGTIDLFSGPPIQMPTQLTPMDREARVLRYREKKKTRKFEKTIRYASRKAYAETRPRIKGRFAKRTDVEVEVDQMFSTTLMAESGYGIVPSF
>VviBBX5
MVVEVESWRMASKLCDSCKSAPPTLFCRADSAFLCVACDSKVHAANKLASRHARVWMCEVCEQAPAHVTCKADAAALCVTCDRDIHSANPLARRHERVPVVPFYDSAAAAAKSNAVNLLVDDRYYSDPDGDASREEAEAASWLLPNPNPKLAESSDLNSSHYMFSDIDPYLDLDYPSMDPKLQSQQQQQSSGTDGVVPVQNKSVQAPLVNDNCFDMDFSGSKSFYNGQSLSQSVSSSSLEVGVVPDGNAMVDVTNPFGRSMNTGSESANQTAQISSGIDREARVLRYREKRKNRKFEKTIRYASRKAYAETRPRIKGRFAKRSEIEVDYSSSGALTADSGYGVVPSF
>VviBBX6
MGFQELNGKTFSAATWALAAKPCDSCKSAAALLFCRADSAFLCVGCDSKIHGANKLASRHERVWMCEVCEQAPASVTCKADAAALCVTCDRDIHSANPLARRHDRVPVVPFYDSAESLVKSTAAAVGFLVPGGAGDEEDSEAASWLLPNPKLPEGPEVKSGEVFFSDIDPFLDFDYPDAKFPHHHHHHCGGNDGVVPVQAKDPSPPVTNHPADNCFELDFSRSKLSAYNYTAQSLSQSISSSDVGVVPDGNCNSMSDTSYPSMKQVSGGGGGGSTGSQATQLSGMDREARVLRYREKRKNRKFEKTIRYASRKAYAETRPRIKGRFAKRTEMESEMVDHIYNSASAAAFMVDAGYGVVPSY
>VviBBX7
MGYICDFCGEQRSIVYCRSDAASLCLSCDRHVHSANALSRRHSRTLLCERCNSQPAFVRCIEEKISLCQNCDWTGHGGSTTTSSHKKETINCYSGCPSSEGLSTMWPFVLDLPSTGNSTCEQGLSLMCLNETSEMNSWGPPGNSSRQDASLTVEVNDANNVDKSSILIGSSSVPELNSPSQKLDQPSGSADLTLPKLLCPGTDDLGFCEDDSLYEDFNMDEVDLNLENYEELFGVALSHSEQLFENGGIDSLFGKMDTSGADSHCQGAVIAEGSVGLANAVQPTYSNAASADSIMSSKTEPILCFTGKQAHSSLSFSGLTGESSAGDYQDCGASPTFLMGEPPWCPPGPESSLPSTSRSSAVMRYREKKKNRKFDKRVRYASRKARADVRQRVKGRFVKAGEAYDYDPISETRSF
>VviBBX8
MGQLCDFCGDQRSMVYCRSDAACLCLSCDRNVHSANALSRRHSRTLLCERCNSQPATVRCVEEKISLCQNCNWIGHGSTTSASDHKRQTINCYSGCPSAAELSRIWSFVLEFLSVDDSNCEQGMVLMSLTENSVGSCSLPPVNNNINDSTVAGRTNAQENVDKSDLWMASSPVPALNPISSSVDQPTDLVNSPTTKLCCSGICDDDDLLYEDFSMADVDLSIENYEELFGVSQNHSEQLLENGGIDSLFGIGNLPGTDASARGAYVAEGSSVVHIKAMQPACSNPISADSIISSKTDPNLCFPPRQAHSSLSLSFSGLTGESSTGDYQDCGVSSMLLMGEPPWCSPCPENSLPSANRDSAVLRYKEKKKARKFEKKIRYASRKARADVRKRVKGRFVKAGDAYDYDPLNQTRSF
>VviBBX9
MGSVEPVCEFCGVARAVVYCKQDMAALCLQCDGFVHSANFISQRHVRSLLCDKCNSQPATIQCLEDEACLCESCECNVNSCLGSEHKHQPLSFYSGSPSPEEFIEIWSSSPSCKSPVSLSTNCINSYWENRNNSRSLFWSVTSLTNRMKELETFTKMSSSPMSPPQALFFSSVPQLLKQDPSESQNLHICNVNNPCEGRMDDAELNLEKSDKVYGSLQCYINSFEDIGMSCPYMDKSLPADESNIKAVNDQEPINPCRSQSVNLNFPTGLVQSGASLSLSNITGESCVADYQDCGLSAVILNGNPTWDANLGTSCSQARVEAKKRYNKKKKTRMFGKQIRYASRKVRADSRQREKGRFVKAGETYGYNFH
>VviBBX10
MEPICEFCGVVRAVVYCKSDAARLCLHCDNSVHSANALSRRHLRSLLCDKCNLQPGIYRCMDEKLCICQACDWIGNGCSAPGHRLQSLQFYMGCPSLSDFSRLWSSVLDLPSATGLKAGWGSMNSVAVDENCVSQCLEPKDNEGSLVLGCNKLNEQKPWVGASSSMPGAYSSMPPDRKFTSSYCKDQTPFLPDESNPSKVISFIFSLLINQSQSQGCSNFKDLGLNEGGDLCQGINMDDVAVNFENSDEMIGSSQGHSTCRYDNAGMDSRLMDKNLSASSLRQHNCNAFPSSCAAGSANVIEAMSGSVGCMLVNPSCSRKMGLGFPGGQVHASVSLSLSNVTGESSAADYQDCGLSPAFLAGESPWTSNLDAHCPQARDKAKMRYNEKKKTRTFGKQIRYASRKARADTRKRVRGRFVKAGEAYDYDPLTSTSN
>VviBBX11
MSDSPGDNLHHRHEEEGQKMTIQNRLCDFCGDSMALLYCRADSAKLCLSCDREVHSTNQLFTKHTRSRLCDVCDASPASILCSTDNLVLCQNCDWAKHGRSLSSAHDRRPLEGFSGQPSVTELLAFVGFEDLGKKSLFCGDESEVNEFLGCGVYESVGVDEEFSDFLVWDTPAVVNLDDLIVSTACDHNFQAMGVPPLPKNRGAPCGQHKAEIIHQLRQLAKIELSFDFDHGDAKPPIGFQSHIPKQLIQKENECNSCDHEVEFVFPTYEASAFQWCSDGSEAANQVLPSVLLGSCADEKCLVPRKHSDIGGSVSHTNGSDEGKSECPVVTKTLPALPKVSVHELNSQERDSAISRYKEKKKTRRYEKHIRYESRKARAESRIRIKGRFAKMDH
>VviBBX12a
MVSPKPSNGERVPCDFCSGQIAVLYCRADSAKLCLFCDQHVHSANALSRKHLRSQICDNCSSEPVSVRCSTDNMVLCQECDWDAHGSCSVSAAHDRKPVEGFSGCPSAVQLSSIWGLDIEEKKAPLPPPPSMAVDSWVYKSNTLTFQDLMVPNGNAVAFPDALGGEVSKRQSPSCGKHKQVIFKQLVELFRRDLLAGNGGGGGIVGDDEDDGGGGVCGGGENLGHVGESIGIENGGVLDVDHQALEQQTPFTSLLMLPNRATTGGVILWDNNPSDQSTQIWDFHLGHSRGYEECGLLEAEYGVNDAGFVIKSYSELMKETSFTNTKVVGEMYDINYSMTHEDITSFNNNSNNPTASQGAATSESNNLPIARPSSGSAFAKPKSFSGSKDIELTEQSILMRGESGRTAATTKVDLEQLAQNRGNAMLRYKEKKKTRRYDKHIRYESRKARADTRKRVKGRFVKATEAPDG
>VviBBX12b
METTSKSRPSAAVPCDFCDSKTAVVHCRADSAKLCLLCDRHVHSANALSRKHLRSQICDNCRTEPVSFRCFTDNLALCQSCDWDSHGNCSVPSLHERTPVESFSGCPSPLELASVFRVDLKDGNWSSWNFGSVNVQDFVVPGENCYAGCGTKVEKNGISVVYEQLVDLIRSDVDVVRGDVDGDGDEGEDGAELGPGTPGRCANMGNFQGVDLDNGDDEELLRQQTPFTSLLMLPTPVDARDTGCGYGCAVEGDAMWDRGHLSYQAPQIWDFHLGRSRICKETSPEAGYDVDNSGFVIKNYSEITKGSSLTRTKALQGMYEMNCTTTHEDILSKNSHSNKALSSQGPTTAESNNIPIVGPSSESWTAEPNTNSIKSMQFKDLLIGSGTARTETTNVDMELLAQNRGHAMLRYKEKKKTRRYEKHIRYESRKARADTRKRVKGRFVKASDS
>VviBBX15a
MISEKNVANAVGGKTARACDSCIRKRARFYCAADDAFLCQACDMSVHSANPLARRHERVRLKTASLKLPGADSLENSMPSWHQGFTRKARTPRHGKPAAHPAFKSDELTRNPLPFVPEIGADETSYDDNEEQLLYRVPIFDPFVAELCASTNSNEAVTTVANDTETADVTGSETKALVAGRGHDVDSLHGFLPSDMDLAEFAADVESLLGKGLDNESFGMEGLGLIDCKEKESVEYSLHSGRVKLEEEEDIGGVMACQADAEIDMTREPFELNFDYGSPATCEEEEEKVAVGAMDMNNKVDDPKKKNKILLRLDYEAIITAWASQGSPWTNGHRPELDPDDCWPDCLGTCGIQVHHPYGEFGGMGEQQAAMGDGGREARVSRYREKRRTRLFSKKIRYEVRKLNAEKRPRMKGRFVKRASFGGPAAFPLLNK
>VviBBX15b
MITDKKVANAMGGKTARACDNCLHKRARWYCGADDAFLCQACDASVHSANQLAERHERVRLQAASCKNADSMRDNSTPAWHQGFTRKARSPRNVKRTSVQPSKHENKFPTPPPLVPEIGSEEASPDENEEQFLFRVPTFDPFVAELNNDGIREIGMENDSKPLSDYGHEEIGDLDSLTGFLPSEMDLAEFAADVESYLGAGLDEDSCGIKGIGVLDCEQGDMDACFGDQKVKVKEERVETDATFHLDPELDMTKELLAWNLDYESTVMDEEEHEEKMVAAVEMRRKISLSLNYEDVITAWASQGSPWTTGNRPEFDPNDYWPDYMGACPTNVHGPCGDVGGVGGNFGGRDGGREARVLRYREKRRTRLFSKKIRYEVRKLNAEKRPRMKGRFVKRASFAAGPCFPILNVK
>VviBBX19a
MRTLCDACESAAAILFCAADEAALCRACDEKVHMCNKLASRHVRVGLADPSDVPRCDICENAPAFFYCEVDGTSLCLQCDMIVHVGGKRTHGRYLLLRQRVEFPGDKPGRLEELRLQSGEPGEARREQNWPPMMTLRETQPNHMASSVPMLENNTHGDGKMDNKLIDLNARPQRVHGQTSNNQSMDVHSGTNHESESVVPVGSFKREPEK
>VviBBX19b
MRTLCDVCESAAAILFCAADEAALCRVCDEKVHMCNKLASRHVRVGLADPSDVPRCDICENAPAFFYCEIDGTSLCLQCDMIVHVGGKRTHGRYLLLRQRVEFPGDKSGNLEDPALLPMEPGENRRGQNQSSKPTVVENQQNRRVSPVPTMDANADGHAKMDTKLIDLNMKPHRIHGQASNNQH
>VviBBX21a
MKIQCSFCSKEEASVFCTADEAPLCDICDRQVHHANKLAGKHKRYSLLRPSDKDFPSCDLCQDKRAFLFCKEDRAILCRECDVSIHKANEHTRKHYRFLLTGVKLSASASEYPISASSSSPSTIDSETKPSKSSTKRPTSVSADIFCNTAIGAEIKPSKTSTKRPTSVSAGISNPTVKTAPAAASYKRDHDNQSISEYLMETLPGWRVDDFLDPSSGFSEFPDHGVGTHLSSFPYEDFAVWVPQDTPQFNHLPLYIPQTGGGNGLKASEEANTVKVSRKRIDDGFTVPEISTLPLKKSRNLW
>VviBBX21b
MKIHCDVCSREEATVFCTADEAALCDACDHRVHHANKLASKHQRFSLLHPSPKQVPLCDVCQEKRAFLFCQQDRAILCRDCDLPIHTANEHTQKHNRFLLTGIKLSATSALYSSTTSVADSVSDHKSQSSLKKPESVPPEISHPPSITKTSSPTTAINSINKGGDASLTSEGVSTSSISEYLIEMLPGWHVEDFLDSTSAPSGFCKSAGDDVLPYLLDADLDNNLSSFSSENLGVWVPQAPTPLHPSQYSSFMGGQIGLKESKEATTMKPNSKKWGDDVFTVPQISPPSVGSKRSRSFWQYHH
>VviBBX22a
MKIPCDICGNVEAEVLCSADEAVLCWGCDERVHTANKLSQKHQRVPLLKHPPSTSSSQLPPCDICQEKSGYFFCLEDRALLCKNCDVSTHSTNSYVSSHRRFVISGIKVALQSVTNNYRTGCNSRTYPLDMPNSNSSSVNFPMDREKKPEMTTEVASTSSDMVAMFSGEIHLATGPEWTLDEILGSNDFDYYEFSDMGQSRISSQ
>VviBBX22b
MKIQCNVCEAAEANVLCCADEAALCWACDEKVHAANKLASKHQRVPLSTSSSQMPKCDICQETVGYFFCLEDRALLCRKCDVSIHTANTYVSAHQRFLLTGVKVGLEPTQPGSSSSMGKSNLVGKHSETESPSASRRGAPMPLTCDYNKTLSIQAGGAGDFVPTKVSFAGGSGSTESIPQWHIDELFGLNEFNQTYDCMDNGTSKADIGKLGDSDCSPTLRAADEELNFDDCLGQVPETTWMVPQISSPPTASGLYWPKSSQISSDTSVFVPDICYSPVQMQNESATKCRRQF
>VviBBX25
MKIQCDVCERAPATVICCADEAALCAKCDVEVHAANKLASKHQRLLLQCLSNKLPPCDICQEKAAFIFCVEDRALFCRDCDEPIHSAGNLAANHQRFLATGIRVALSSKCAKETDKSSSEPPPNQNSQQITMKMPPQQAPNFTSSSWAVDDLLQFSDFESSDKNKQLEFGELEWLTEMGIFGDQVPQEAMAAAEVPQLPISQPSYGASYRATKSSMPYKRPRIEILDDEDEHFTVPDLG
>VviBBX27
MEKICEFCTSLRPVVYCKADAALLCLSCDAKVHSANALSNRHPRTLLCESCKCRPTSLRCLDHRVFLCRNCDRSLHEVSSQHHRRAIRSYVGCPSAKDFVALWGFELNEMETVAPRDQFVSTSCGPLEQGVRNSSFSRHSCQQDGVSSLAFELNSSISIFGAESEVGSSTQQSKAFYNGQGQQKTSVILQQILDLKRLQLTDRKNTSSLIRGQEQIDISSSKFSTSQRLDDDLDEHSQNSLGICSDLQQMDSPKQELKVEPFPSPFSQLEQLSSSSTVGIPLHGDPFWQCKSPIQSSQLWSQNMQDLGVCEDVNCFDDFNIPDVDLTFQNFEELFGGDQDPTRLPVDIEDVTYSSLE
>VviBBX28
MKVCELCNSPAVIYCDSDQASLCCDCDAKVHSANFLVAKHSRTLLCHVCQSPTPWNGSGPKLGTTISVCQRCVNRSRTVNETPSTDEDEDEEGEEDGEDEGDDENDEENQVVPWSSTPPPPISCSSASEEESSSRFCNGEEGPSDSKSASSLKPMRQQSSFRPTSQVRLFSPSLRTISMSIKSPQIPIYSTSQNDLGRSVSPPAHNLRIFMK
>VviBBX29a
MKGCELCGCPARMYCESDQASLCWDCDAKVHGANFLVARHSRSLLCHVCRSPTPWRASGAKLGHTVSVCERCVDGCGGRKCGGAAEESEGGNDDEVGMEDDDLDEDDEYDDDDDVEDEEEEEEEDDDFGGDDEDGDNQVVPWSSTPPPPEASSSSSEESLNSFSSGNRDVPGSFTMLSLKRMRETASDLRSQDDFNRPSSQPNYASARAAAARSAADDGEAISEDALRPFKDRRIEQNRPVQPQAGSRTAEIVDSLNRLHNQDITSGSDASSIIAGICNLSKQSGAVDLDCSSSRSRRI
>VviBBX29b
MKEMKECELCSFPARMFCESDQARLCWDCDEKVHGANFLVARHSRSLLCHACQAPTPWKASGTRLAPTVSVCEACVLRCDKDRHRSSGEDRESEGGNTDDEEDDDDDHDDDDENDGDEGDEDDDVEEEEDGENQVVPLSSSAASLLLPPDASSSSSEDGEASSRFSARGRGGVSALKRTRQNADLDLDSDDDIGCCSWQHNHKASRTAYDEEDTSLSSRRPCYERQPTELNRSLKLEDQGETESTSTAIVGSIKRFQKSIISGDEAPAMILGICKLSKDPRAVDLRPTANPTIPSRTV
>VviBBX30
MCRGREDGKQGRLAKSEVLKEAVSDDGGGGLVSCELCSSRALLYCQADDAFLCQKCDRWVHGANFLAFRHIRCLLCSTCQNLTQRYLIGSSHEVALPTMISWTERSWCNSSDESKCPRTLKMPFLFL
>VviBBX32
MKGRVCELCNEEASLYCGSDSAFLCWSCDARVHGANFLVARHVRHTLCSECNGLAGDTFFGVGFQPHRLICRSCSSEVESETSTDHDSKSSSSPCVSTTESAPRKGGVSRRKAERTGFTSSVSAVSGVDSRFPSKLRARSSVDAKAEDILVNWCRKLGLNGSCTSVASHALGVCLVKLTVLPLRVSLVAAISCAAKLSGDRSAYTPQNLKRLVEISGVPAKLILAAESKLARVLKMERRRPRHVRDREEGWAECSGEEFR
>AtBBX1
MLKQESNDIGSGENNRARPCDTCRSNACTVYCHADSAYLCMSCDAQVHSANRVASRHKRVRVCESCERAPAAFLCEADDASLCTACDSEVHSANPLARRHQRVPILPISGNSFSSMTTTHHQSEKTMTDPEKRLVVDQEEGEEGDKDAKEVASWLFPNSDKNNNNQNNGLLFSDEYLNLVDYNSSMDYKFTGEYSQHQQNCSVPQTSYGGDRVVPLKLEESRGHQCHNQQNFQFNIKYGSSGTHYNDNGSINHNAYISSMETGVVPESTACVTTASHPRTPKGTVEQQPDPASQMITVTQLSPMDREARVLRYREKRKTRKFEKTIRYASRKAYAEIRPRVNGRFAKREIEAEEQGFNTMLMYNTGYGIVPSF
>AtBBX2
MLKVESNWAQACDTCRSAACTVYCRADSAYLCSSCDAQVHAANRLASRHERVRVCQSCERAPAAFFCKADAASLCTTCDSEIHSANPLARRHQRVPILPISEYSYSSTATNHSCETTVTDPENRLVLGQEEEDEDEAEAASWLLPNSGKNSGNNNGFSIGDEFLNLVDYSSSDKQFTDQSNQYQLDCNVPQRSYGEDGVVPLQIEVSKGMYQEQQNFQLSINCGSWGALRSSNGSLSHMVNVSSMDLGVVPESTTSDATVSNPRSPKAVTDQPPYPPAQMLSPRDREARVLRYREKKKMRKFEKTIRYASRKAYAEKRPRIKGRFAKKKDVDEEANQAFSTMITFDTGYGIVPSF
>AtBBX3
MLKEESNESGTWARACDTCRSAACTVYCEADSAYLCTTCDARVHAANRVASRHERVRVCQSCESAPAAFLCKADAASLCTACDAEIHSANPLARRHQRVPILPLSANSCSSMAPSETDADNDEDDREVASWLLPNPGKNIGNQNNGFLFGVEYLDLVDYSSSMDNQFEDNQYTHYQRSFGGDGVVPLQVEESTSHLQQSQQNFQLGINYGFSSGAHYNNNSLKDLNHSASVSSMDISVVPESTASDITVQHPRTTKETIDQLSGPPTQVVQQLTPMEREARVLRYREKKKTRKFDKTIRYASRKAYAEIRPRIKGRFAKRIETEAEAEEIFSTSLMSETGYGIVPSF
>AtBBX4
MASSSRLCDSCKSTAATLFCRADAAFLCGDCDGKIHTANKLASRHERVWLCEVCEQAPAHVTCKADAAALCVTCDRDIHSANPLSRRHERVPITPFYDAVGPAKSASSSVNFVDEDGGDVTASWLLAKEGIEITNLFSDLDYPKIEVTSEENSSGNDGVVPVQNKLFLNEDYFNFDLSASKISQQGFNFINQTVSTRTIDVPLVPESGGVTAEMTNTETPAVQLSPAEREARVLRYREKRKNRKFEKTIRYASRKAYAEMRPRIKGRFAKRTDSRENDGGDVGVYGGFGVVPSF
>AtBBX5
MASKLCDSCKSATAALYCRPDAAFLCLSCDSKVHAANKLASRHARVWMCEVCEQAPAHVTCKADAAALCVTCDRDIHSANPLARRHERVPVTPFYDSVSSDGSVKHTAVNFLDDCYFSDIDGNGSREEEEEEAASWLLLPNPKTTTTATAGIVAVTSAEEVPGDSPEMNTGQQYLFSDPDPYLDLDYGNVDPKVESLEQNSSGTDGVVPVENRTVRIPTVNENCFEMDFTGGSKGFTYGGGYNCISHSVSSSSMEVGVVPDGGSVADVSYPYGGPATSGADPGTQRAVPLTSAEREARVMRYREKRKNRKFEKTIRYASRKAYAEMRPRIKGRFAKRTDTNESNDVVGHGGIFSGFGLVPTF
>AtBBX6
MGFGLESIKSISGGWGAAARSCDACKSVTAAVFCRVDSAFLCIACDTRIHSFTRHERVWVCEVCEQAPAAVTCKADAAALCVSCDADIHSANPLASRHERVPVETFFDSAETAVAKISASSTFGILGSSTTVDLTAVPVMADDLGLCPWLLPNDFNEPAKIEIGTENMKGSSDFMFSDFDRLIDFEFPNSFNHHQNNAGGDSLVPVQTKTEPLPLTNNDHCFDIDFCRSKLSAFTYPSQSVSHSVSTSSIEYGVVPDGNTNNSVNRSTITSSTTGGDHQASSMDREARVLRYREKRKNRKFEKTIRYASRKAYAESRPRIKGRFAKRTETENDDIFLSHVYASAAHAQYGVVPTF
>AtBBX7
MGYMCDFCGEQRSMVYCRSDAACLCLSCDRSVHSANALSKRHSRTLVCERCNAQPATVRCVEERVSLCQNCDWSGHNNSNNNNSSSSSTSPQQHKRQTISCYSGCPSSSELASIWSFCLDLAGQSICEQELGMMNIDDDGPTDKKTCNEDKKDVLVGSSSIPETSSVPQGKSSSAKDVGMCEDDFYGNLGMDEVDMALENYEELFGTAFNPSEELFGHGGIDSLFHKHQTAPEGGNSVQPAGSNDSFMSSKTEPIICFASKPAHSNISFSGVTGESSAGDFQECGASSSIQLSGEPPWYPPTLQDNNACSHSVTRNNAVMRYKEKKKARKFDKRVRYASRKARADVRRRVKGRFVKAGEAYDYDPLTPTRSY
>AtBBX8
MGYMCDFCGEQRSMVYCRSDAACLCLSCDRNVHSANALSKRHSRTLVCERCNAQPASVRCSDERVSLCQNCDWSGHDGKNSTTTSHHKRQTINCYSGCPSSAELSSIWSFCMDLNISSAEESACEQGMGLMTIDEDGTGEKSGVQKINVEQPETSSAAQGMDHSSVPENSSMAKELGVCEDDFNGNLISDEVDLALENYEELFGSAFNSSRYLFEHGGIGSLFEKDEAHEGSMQQPALSNNASADSFMTCRTEPIICYSSKPAHSNISFSGITGESNAGDFQDCGASSMKQLSREPQPWCHPTAQDIIASSHATTRNNAVMRYKEKKKARKFDKRVRYVSRKERADVRRRVKGRFVKSGEAYDYDPMSPTRSY
>AtBBX9
MEARCDFCGTEKALIYCKSDSAKLCLNCDVNVHSANPLSQRHTRSLLCEKCSLQPTAVHCMNENVSLCQGCQWTASNCTGLGHRLQSLNPYSDCPSPSDFGKIWSSTLEPSVTSLVSPFSDTLLQELDDWNGSSTSVVTQTQNLKDYSSFFPMESNLPKVIEEECSGLDLCEGINLDDAPLNFNASNDIIGCSSLDNTKCYEYEDSFKEENNIGLPSLLLPTLSGNVVPNMSLSMSNLTGESNATDYQDCGISPGFLIGDSPWESNVEVSFNPKLRDEAKKRYKQKKSKRMFGKQIRYASRKARADTRKRVKGRFVKSGETFEYDPSLVM
>AtBBX10
MEPKCDHCATSQALIYCKSDLAKLCLNCDVHVHSANPLSHRHIRSLICEKCFSQPAAIRCLDEKVSYCQGCHWHESNCSELGHRVQSLNPFSGCPSPTDFNRMWSSILEPPVSGLLSPFVGSFPLNDLNNTMFDTAYSMVPHNISYTQNFSDNLSFFSTESKGYPDMVLKLEEGEEDLCEGLNLDDAPLNFDVGDDIIGCSSEVHIEPDHTVPNCLLIDKTNTSSFTGSNFTVDKALEASPPGQQMNINTGLQLPLSPVLFGQIHPSLNITGENNAADYQDCGMSPGFIMSEAPWETNFEVSCPQARNEAKLRYKEKKLKRSFGKQIRYASRKARADTRKRVKGRFVKAGDSYDYDPSSPTTNN
>AtBBX11
MEAEEGHQRDRLCDYCDSSVALVYCKADSAKLCLACDKQVHVANQLFAKHFRSLLCDSCNESPSSLFCETERSVLCQNCDWQHHTASSSLHSRRPFEGFTGCPSVPELLAIVGLDDLTLDSGLLWESPEIVSLNDLIVSGGSGTHNFRATDVPPLPKNRHATCGKYKDEMIRQLRGLSRSEPGCLKFETPDAEIDAGFQFLAPDLFSTCELESGLKWFDQQDHEDFPYCSLLKNLSESDEKPENVDRESSVMVPVSGCLNRCEEETVMVPVITSTRSMTHEINSLERNSALSRYKEKKKSRRYEKHIRYESRKVRAESRTRIRGRFAKAADP
>AtBBX12
MGTSTTESVVACEFCGERTAVLFCRADTAKLCLPCDQHVHSANLLSRKHVRSQICDNCSKEPVSVRCFTDNLVLCQECDWDVHGSCSSSATHERSAVEGFSGCPSVLELAAVWGIDLKGKKKEDDEDELTKNFGMGLDSWGSGSNIVQELIVPYDVSCKKQSFSFGRSKQVVFEQLELLKRGFVEGEGEIMVPEGINGGGSISQPSPTTSFTSLLMSQSLCGNGMQWNATNHSTGQNTQIWDFNLGQSRNPDEPSPVETKGSTFTFNNVTHLKNDTRTTNMNAFKESYQQEDSVHSTSTKGQETSKSNNIPAAIHSHKSSNDSCGLHCTEHIAITSNRATRLVAVTNADLEQMAQNRDNAMQRYKEKKKTRRYDKTIRYETRKARAETRLRVKGRFVKATDP
>AtBBX13
MSSSERVPCDFCGERTAVLFCRADTAKLCLPCDQQVHTANLLSRKHVRSQICDNCGNEPVSVRCFTDNLILCQECDWDVHGSCSVSDAHVRSAVEGFSGCPSALELAALWGLDLEQGRKDEENQVPMMAMMMDNFGMQLDSWVLGSNELIVPSDTTFKKRGSCGSSCGRYKQVLCKQLEELLKSGVVGGDGDDGDRDRDCDREGACDGDGDGEAGEGLMVPEMSERLKWSRDVEEINGGGGGGVNQQWNATTTNPSGGQSSQIWDFNLGQSRGPEDTSRVEAAYVGKGAASSFTINNFVDHMNETCSTNVKGVKEIKKDDYKRSTSGQVQPTKSESNNRPITFGSEKGSNSSSDLHFTEHIAGTSCKTTRLVATKADLERLAQNRGDAMQRYKEKRKTRRYDKTIRYESRKARADTRLRVRGRFVKASEAPYP
>AtBBX14
MMKSLASAVGGKTARACDSCVKRRARWYCAADDAFLCHACDGSVHSANPLARRHERVRLKSASAGKYRHASPPHQATWHQGFTRKARTPRGGKKSHTMVFHDLVPEMSTEDQAESYEVEEQLIFEVPVMNSMVEEQCFNQSLEKQNEFPMMPLSFKSSDEEDDDNAESCLNGLFPTDMELAQFTADVETLLGGGDREFHSIEELGLGEMLKIEKEEVEEEGVVTREVHDQDEGDETSPFEISFDYEYTHKTTFDEGEEDEKEDVMKNVMEMGVNEMSGGIKEEKKEKALMLRLDYESVISTWGGQGIPWTARVPSEIDLDMVCFPTHTMGESGAEAHHHNHFRGLGLHLGDAGDGGREARVSRYREKRRTRLFSKKIRYEVRKLNAEKRPRMKGRFVKRSSIGVAH
>AtBBX15
MMKSLANAVGAKTARACDSCVKRRARWYCAADDAFLCQSCDSLVHSANPLARRHERVRLKTASPAVVKHSNHSSASPPHEVATWHHGFTRKARTPRGSGKKNNSSIFHDLVPDISIEDQTDNYELEEQLICQVPVLDPLVSEQFLNDVVEPKIEFPMIRSGLMIEEEEDNAESCLNGFFPTDMELEEFAADVETLLGRGLDTESYAMEELGLSNSEMFKIEKDEIEEEVEEIKAMSMDIFDDDRKDVDGTVPFELSFDYESSHKTSEEEVMKNVESSGECVVKVKEEEHKNVLMLRLNYDSVISTWGGQGPPWSSGEPPERDMDISGWPAFSMVENGGESTHQKQYVGGCLPSSGFGDGGREARVSRYREKRRTRLFSKKIRYEVRKLNAEKRPRMKGRFVKRASLAAAASPLGVNY
>AtBBX16
MVVDVESRTASVTGEKMAARGCDACMKRSRASWYCPADDAFLCQSCDASIHSANHLAKRHERVRLQSSSPTETADKTTSVWYEGFRRKARTPRSKSCAFEKLLQIESNDPLVPELGGDEDDGFFSFSSVEETEESLNCCVPVFDPFSDMLIDDINGFCLVPDEVNNTTTNGELGEVEKAIMDDEGFMGFVPLDMDLEDLTMDVESLLEEEQLCLGFKEPNDVGVIKEENKVGFEINCKDLKRVKDEDEEEEEAKCENGGSKDSDREASNDKDRKTSLFLRLDYGAVISAWDNHGSPWKTGIKPECMLGGNTCLPHVVGGYEKLMSSDGSVTRQQGRDGGGSDGEREARVLRYKEKRRTRLFSKKIRYEVRKLNAEQRPRIKGRFVKRTSLLT
>AtBBX17
MTSHQNIKISEKIMISKYQEDVKQPRACELCLNKHAVWYCASDDAFLCHVCDESVHSANHVATKHERVCLRTNEISNDVRGGTTLTSVWHSGFRRKARTPRSRYEKKPQQKIDDERRREDPRVPEIGGEVMFFIPEANDDDMTSLVPEFEGFTEMGFFLSNHNGTEETTKQFNFEEEADTMEDLYYNGEEEDKTDGAEACPGQYLMSCKKDYDNVITVSEKTEEIEDCYENNARHRLNYENVIAAWDKQESPRDVKNNTSSFQLVPPGIEEKRVRSEREARVWRYRDKRKNRLFEKKIRYEVRKVNADKRPRMKGRFVRRSLAIDS
>AtBBX18
MRILCDACESAAAIVFCAADEAALCCSCDEKVHKCNKLASRHLRVGLADPSNAPSCDICENAPAFFYCEIDGSSLCLQCDMVVHVGGKRTHRRFLLLRQRIEFPGDKPNHADQLGLRCQKASSGRGQESNGNGDHDHNMIDLNSNPQRVHEPGSHNQEEGIDVNNANNHEHE
>AtBBX19
MRILCDACENAAAIIFCAADEAALCRPCDEKALHMRLDISKCSESVKRVQIVETSSLIWWIKMGTFCLQSLHLVVHMCNKLASRHVRVGLAEPSNAPCCDICENAPAFFYCEIDGSSLCLQCDMVVHVGGKRTHGRFLLLRQRIEFPGDKPKENNTRDNLQNQRVSTNGNGEANGKIDDEMIDLNANPQRVHEPSSNNNGIDVNNENNHEPAGLVPVGPFKRESEK
>AtBBX20
MKIWCAVCDKEEASVFCCADEAALCNGCDRHVHFANKLAGKHLRFSLTSPTFKDAPLCDICGERRALLFCQEDRAILCRECDIPIHQANEHTKKHNRFLLTGVKISASPSAYPRASNSNSAAAFGRAKTRPKSVSSEVPSSASNEVFTSSSSTTTSNCYYGIEENYHHVSDSGSGSGCTGSISEYLMETLPGWRVEDLLEHPSCVSYEDNIITNNNNSESYRVYDGSSQFHHQGFWDHKPFS
>AtBBX21
MKIRCDVCDKEEASVFCTADEASLCGGCDHQVHHANKLASKHLRFSLLYPSSSNTSSPLCDICQDKKALLFCQQDRAILCKDCDSSIHAANEHTKKHDRFLLTGVKLSATSSVYKPTSKSSSSSSSNQDFSVPGSSISNPPPLKKPLSAPPQSNKIQPFSKINGGDASVNQWGSTSTISEYLMDTLPGWHVEDFLDSSLPTYGFSKSGDDDGVLPYMEPEDDNNTKRNNNNNNNNNNNTVSLPSKNLGIWVPQIPQTLPSSYPNQYFSQDNNIQFGMYNKETSPEVVSFAPIQNMKQQGQNNKRWYDDGGFTVPQITPPPLSSNKKFRSFW
>AtBBX22
MKIQCNVCEAAEATVLCCADEAALCWACDEKIHAANKLAGKHQRVPLSASASSIPKCDICQEASGFFFCLQDRALLCRKCDVAIHTVNPHVSAHQRFLLTGIKVGLESIDTGPSTKSSPTNDDKTMETKPFVQSIPEPQKMAFDHHHHQQQQEQQEGVIPGTKVNDQTSTKLPLVSSGSTTGSIPQWQIEEIFGLTDFDQSYEYMENNGSSKTDVLKMKLLDSACLGKKLEKADTSRRGDSDSSSMMRSAEEDGEDNNNCLGGETSWAVPQIQSPPTASGLNWPKHFHHHSVFVPDITSSTPYTGSSPNQRVGKRRRRF
>AtBBX23
MKIQCEVCEKAEAEVLCCSDEAVLCKPCDIKVHEANKLFQRHHRVALQKDAASATTASGAPLCDICQERKGYFFCLEDRAMLCNDCDEAIHTCNSHQRFLLSGVQVSDQSLTENSECSTSFSSETYQIQSKVSLNSQYSSEETEAGNSGEIVHKNPSVILSP
>AtBBX24
MKIQCDVCEKAPATVICCADEAALCPQCDIEIHAANKLASKHQRLHLNSLSTKFPRCDICQEKAAFIFCVEDRALLCRDCDESIHVANSRSANHQRFLATGIKVALTSTICSKEIEKNQPEPSNNQQKANQIPAKSTSQQQQQPSSATPLPWAVDDFFHFSDIESTDKKGQLDLGAGELDWFSDMGFFGDQINDKALPAAEVPELSVSHLGHVHSYKPMKSNVSHKKPRFETRYDDDDEEHFIVPDLG
>AtBBX25
MKIQCDVCEKAPATLICCADEAALCAKCDVEVHAANKLASKHQRLFLDSLSTKFPPCDICLEKAAFIFCVEDRALLCRDCDEATHAPNTRSANHQRFLATGIRVALSSTSCNQEVEKNHFDPSNQQSLSKPPTQQPAAPSPLWATDEFFSYSDLDCSNKEKEQLDLGELDWLAEMGLFGDQPDQEALPVAEVPELSFSHLAHAHSYNRPMKSNVPNKKQRLEYRYDDEEEHFLVPDLG
>AtBBX26
MAQVCHTCRHVTAVIHCVTEALNFCLTCDNLRHHNNIHAEHVRYQLCDNCSMYPSILFCYEDGMVLCQSCYSHHYNCATNGHQTQVVFANMNNQHHDHAHMPHVVHHNNNNNHQQQHVGGHQRRAEMFERSCHGDNNCERWMFAMRCELCVASNSNAVVYCPTHNQILCDSCDRMIHSHEDAVPPHSRCKLCVICKRPSRRFLIGGYQFNFPPVHPPAAEGIPVTPPTELPQQDINYDYLDDVDDFSWFGR
>AtBBX27
MLCIIIIENMERVCEFCKAYRAVVYCIADTANLCLTCDAKVHSANSLSGRHLRTVLCDSCKNQPCVVRCFDHKMFLCHGCNDKFHGGGSSEHRRRDLRCYTGCPPAKDFAVMWGFRVMDDDDDVSLEQSFRMVKPKVQREGGFILEQILELEKVQLREENGSSSLTERGDPSPLELPKKPEEQLIDLPQTGKELVVDFSHLSSSSTLGDSFWECKSPYNKNNQLWHQNIQDIGVCEDTICSDDDFQIPDIDLTFRNFEEQFGADPEPIADSNNVFFVSSLDKSHEMKTFSSSFNNPIFAPKPASSTISFSSSETDNPYSHSEEVISFCPSLSNNTRQKVITRLKEKKRARVEEKKA
>AtBBX28
MGKKCDLCNGVARMYCESDQASLCWDCDGKVHGANFLVAKHTRCLLCSACQSLTPWKATGLRLGPTFSVCESCVALKNAGGGRGNRVLSENRGQEEVNSFESEEDRIREDHGDGDDAESYDDDEEEDEDEEYSDDEDEDDDEDGDDEEAENQVVPWSAAAQVPPVMSSSSSDGGSGGSVTKRTRARENSDLLCSDDEIGSSSAQGSNYSRPLKRSAFKSTVVV
>AtBBX29
MGKKKCELCCGVARMYCESDQASLCWDCDGKVHGANFLVAKHMRCLLCSACQSHTPWKASGLNLGPTVSICESCLARKKNNNSSLAGRDQNLNQEEEIIGCNDGAESYDEESDEDEEEEEVENQVVPAAVEQELPVVSSSSSVSSGEGDQVVKRTRLDLDLNLSDEENQSRPLKRLSRDEGLSRSTVVMNSSIVKLHGGRRKAEGCDTSSSSSFY
>AtBBX30
MCRGFEKEEERRSDNGGCQRLCTESHKAPVSCELCGENATVYCEADAAFLCRKCDRWVHSANFLARRHLRRVICTTCRKLTRRCLVGDNFNVVLPEIRMIARIEEHSSDHKIPFVFL
>AtBBX31
MCRGLNNEESRRSDGGGCRSLCTRPSVPVRCELCDGDASVFCEADSAFLCRKCDRWVHGANFLAWRHVRRVLCTSCQKLTRRCLVGDHDFHVVLPSVTTVGETTVENRSEQDNHEVPFVFL
>AtBBX32
MVSFCELCGAEADLHCAADSAFLCRSCDAKFHASNFLFARHFRRVICPNCKSLTQNFVSGPLLPWPPRTTCCSESSSSSCCSSLDCVSSSELSSTTRDVNRARGRENRVNAKAVAVTVADGIFVNWCGKLGLNRDLTNAVVSYASLALAVETRPRATKRVFLAAAFWFGVKNTTTWQNLKKVEDVTGVSAGMIRAVESKLARAMTQQLRRWRVDSEEGWAENDNV
>OsBBX1
MKVLCSACEAAEARVLCCADDAALCARCDLHVHAANRLAGKHHRLPLLSSSSSSSSPSPPTCDICQDAHAYFFCVEDRALLCRACDVAVHTANALVSAHRRFLLTGVHVGLDAAADDDDKHPPHPLSSSLPRNTAPPPQPPPKRSPSPIYSDDDVIDWATGGHDIGITGNLPDWSLVDEQFNTPALPPVVTKTPPKRASRGPVTAGTAAAVFGNLAGGSPDWPLNEFFGFADFSSGFGFAENGTSKADSGKIGSMDGSPNGGRSSSSSSSSSAAAAGGGGGGQDFFGQVPEVHWAVPELPSPPTASGLHWQRDPRYGGGATDASAVFVPDISSPENPFRCFAAAAAGDHTMKRRRRC
>OsBBX2
MEVGNGKCGGGGAGCELCGGVAAVHCAADSAFLCLVCDDKVHGANFLASRHRRRRLGVEVVDEEDDARSTASSSCVSTADSASSTAAAAAAVESEDVRRRGRRGRRAPRAEAVLEGWAKRMGLSSGAARRRAAAAGAALRAVGRGVAASRVPIRVAMAAALWSEVASSSSRRRRRPGAGQAALLRRLEASAHVPARLLLTVASWMARASTPPAAEEGWAECS
>OsBBX3
MEMELGLGRYWGVGRRRCGACAVAPAAVHCRTCDGDGGGGGYLCAGCDAEHGRAGHERVWVCEVCELAPAAVTCKADAAALCAACDSDIHDANPLARRHERVPVHPIGSSAAPPPDALLLGGENDAAAAVDGGGGGKEVKLDFLFADFMDPYLGGSPELARFPHADSVVPNHNGSAGPAMELGFAGGGGAAVKPSYSSYTAASLGNSGSSSEVGLVPDAICGGGGGGIIELDFAQSKAAYLPYASTPSHSMSSSMDMGVAAPEMSDCAAAAAGRAYAAEGRAARLMRYREKRKNRRFEKTIRYASRKAYAETRPRVKGRFAKRADDHDAAAPPPQIMLDFAGYGVVPTF
>OsBBX4
MKIQCDACESAAAAVVCCADEAALCAACDVEVHAANKLAGKHQRLPLEALSARLPRCDVCQEKAAFIFCVEDRALFCRDCDEPIHVPGTLSGNHQRYLATGIRVGFASASPCDGGSDAHDSDHHAPPMGSSEHHHHHQQPAPTVAVDTPSPQFLPQGWAVDELLQFSDYETGDKLQKESSPPLGFQELEWFADIDLFHNQAPKGGAAAGRTTAEVPELFASQAANDVAYYRPPTRTAAAAFTAATGFRQSKKARVELPDDEEDYLIVPDLG
>OsBBX5
MEAVEDKAMVGVGGAVAAGYSSSSWGLGTRACDSCGGEAARLYCRADGAFLCARCDARAHGAGSRHARVWLCEVCEHAPAAVTCRADAAALCAACDADIHSANPLARRHERLPVAPFFGPLADAPQPFPFSQAAADAAAAREEDADDDRSNEAEAASWLLPEPDDNSHEDSAAAADAFFADTGAYLGVDLDFARSMDGIKAIGVPVAPPELDLTAGSLFYPEHSMAHSLSSSEVAIVPDALSAGSAAPPMVVVVASKGKEREARLMRYREKRKNRRFDKTIRYASRKAYAETRPRIKGRFAKRTADADDDDEAPCSPAFSALAASDGVVPSF
>OsBBX6
MKVQCDVCAAEAASVFCCADEAALCDACDHRVHRANKLAGKHRRFSLLNPSASGRSPTSTTAPLCDICQEKRGFLFCKEDRAILCRECDVPVHTASELTMRHSRYLLTGVRLSSEPAASPAPPSEEENSSSFCCSADDAVPAPAAPATSHGGSSGSSSISEYLTTLPGWHVEDFLVDDATAEAAAAAAATSSGISANGPCQGVTRIGGLQESAGYPAWMAQQQLCCDGLVAGDASPASRERWVPQMYADQLAAGSKRSRTSTASSYSYW
>OsBBX7
MLISHPMLSNSSGSFHGLYQYTYISPTLTKEWKQTHHYPGRIPLNSTVEQKARKVAVLVALSASGSAPVLYRTMDALCDFCREQRSMVYCRSDAASLCLSCDRNVHSANALSRRHTRTLLCDRCVGQPAAVRCLEENTSLCQNCDWNGHGAASSAAGHKRQTINCYSGCPSSAELSRIWSFSMDIPTVAAEPNCEEGINMMSINDNDVNNHCGAPEDGRLLDIASTALMSDLPTGDKFKPLIGSSSGDGMNLLPLNSDQPAEPVSTTPKAPCVTDKDMFNDGSVYGDFCVDDADLTFENYEELFGTSHVQTEQLFDDAGIDSYFEMKDVPADESNEQPKPVQPECSNVASVDSGMSNPAARADSSHCIPGRQAISNISLSFSGLTGESSAGYFQDCGVSSMILMGEPPWHPPGPESSSAGGSRDNALTRYKEKKKRRKFDKKIRYASRKARADVRKRVKGRFVKAGEAYDYDPLSQTRSY
>OsBBX8
MSCSSEKAAGAVGGKAARACDSCLRRRARWYCAADDAFLCQGCDTSVHSANPLARRHERLRLRVSSPPPLTARASVEEEAAAAVGTTTTTTSKREGGVTPAWSKRKARTRRPQVKSVGQLLSRRLVVPEMAVESSDERKADEDGAHEELEGQLLYRVPVFDPSLAEFCSPPPIDDAAAASSSCFKEDAADGAVEDAKYPAAAASSPVQQLPDSFVNFEPTDAELREFAADMEALLGQGLDDSNELQDSFYMETLGLITPPVEESGRVKMELDGGVASNSRVSLPSCRAHPKPEDVESADVLDIDFNCTSPDEQKSSASNGAAADSQFFHRSLDLRLNYEAIIESWGNSPWTDGRPPHGQLDDFWPNDHHYSGLWAAGGGGHGAEVGMMTVRPRMDGPGREARVTRYREKRRTRLFSKKIRYEVRKLNAEKRPRMKGRFVKRPSAAAAPCAVT
>OsBBX9
MGQDEVEVGAEKKDQELPEVEVVEEEEEEGSKKAAAGCDYCGDAAAVVYCRADAARLCLPCDRHVHGANGVCSRHARAPLCAACAAAGAVFRRGAGGFLCSNCDFSRHRHGGERDPAAPLHDRSTVHPYTGCPSALDLAALLGISYSDKAAAATAAAGGDDGGWWAIWEEPQVLSLEDLIVPTTSCHGFEPLLTPSSPKIQNSPDGKVNEEVIRQLTELANSDGGGAQIWAHREAAQAGDHQLPSWGTTTQHNTGHGNFGTANSNEVATMPTPGYENGGWDNSDYPALNDPCKVEFTYEQPPASSAEACISSFVQMSELCPSMSNGSSMEETHQTNPGNGTPMQVLPKMPEFVPCPDRNLVISRYKEKRKTRRFDRQVRYESRKARADSRLRIKGRFAKVNQI
>OsBBX10
MASAAAATGAALGARTARACDGCMRRRARWHCPADDAFLCQACDASVHSANPLARRHHRVRLPSASSSPASSPRSAAAPRAGSDDPDAPAWLHGLKRRPRTPRTKPGGGGKHDASAATVAAAAASAVPDLEAEESGIVGDTDHDVGEEDDEDLLYRVPVFDPMLAELYNPVAADDEEQQIEQKPAARVVPFSEPSPEFASGSVEADGLSGFDVPDMELASFAADMESLLMGVDEGFDDLGFLDDEKPHVKLDLDMDMDFASISPAPAPEREERKRKRPEMILKLDYEGVIDSWARDGASPWFHGERPRFDPSESWPDFPAGSRGGLGAAVTAVTGGEREARVSRYREKRRTRLFAKKIRYEVRKLNAEKRPRMKGRFVKRAAALPPLPLPRHQHPPPPPPRALPPVPMMLAPRGAHGRYRF
>OsBBX11
MRIQCDACEAAAATVVCCADEAALCARCDVEIHAANKLASKHQRLPLDAALPAALPRCDVCQEKAAFIFCVEDRALFCRDCDEPIHVPGTLSGNHQRYLTTGIRVGFSSVCSANADHLPPPAPKGNSKPPASGIAAAAAPKPAVSAAAQEVPSSPFLPPSGWAVEDLLQLSDYESSDKKGSPIGFKDLEWLDDIDLFHVQSPAKGGSTAAEVPELFASPQPASNMGLYKASGARQSKKPRVEIPDDDEDFFIVPDLG
>OsBBX12
MEGDDKSAVVGGAYWGLAARACDACGGEAARLFCRADAAFLCAGCDARAHGPGSRHARVWLCEVCEHAPAAVTCRADAAALCAACDADIHSANPLARRHERLPVAPFFGALADAPKPGSGAHGGDAAAADDDGSNDAEAASWLLPEPDHGQKDGAVGATDELYADSDPYLDLDFARSMDDIKAIGVQNGPPELDITGGKLFYSDHSMNHSVSSSEAAVVPDAAAGGGAPMPVVSRGREREARLMRYREKRKSRRFEKTIRYASRKAYAETRPRIKGRFAKRTKGGAGADADADADADGEDEEMYSSAAAAVAALMAPGGSDADYGVDGVVPTF
>OsBBX13
MKVQCDVCAAEAASVFCCADEAALCDACDRRVHSANKLAGKHRRFSLLQPLASSSSAQKPPLCDICQEKRGFLFCKEDRAILCRECDVTVHTTSELTRRHGRFLLTGVRLSSAPMDSPAPSEEEEEEAGEDYSCSPSSVAGTAAGSASDGSSISEYLTKTLPGWHVEDFLVDEATAASSSSDGLFQGGLLAQIGGVPDGYAAWAGREQLHSGVAVAADERASRERWVPQMNAEWGAGSKRPRASPPCLYW
>OsBBX14
MSPPPPPYYHHLLLLRSSPTTTGGGARVLAAAELARMKLLCSACEAAEASVLCCADEAALCARCDRDIHAANRLAGKHLRLPLLSPASSSSSSAAALAPPPPSPPKCDICQESHAYFFCLEDRALLCRSCDVAVHTANAFVSAHRRFLLTGVQVGQEQDEHSPDPPEPSPPPPPPPPASKSDHPAPLYGEGGGGFSWDAADSPAAGGLPDWSAVVDQFGSPPPPRHTDTATVTTPPPTKRSPRAPAFGGQGGMMDWPLGEFFGGFTDFTGGFGFGFGDSGTSKADSGKLGGSTDGSPYYRSSSEDDRNADELFGQVPEIQWSVPELPSPPTASGLHWQRHPAATHGGGGGGPDTTAFVPDICSPDSCFPATTSKRRRQ
>OsBBX15
MENEVGCECQLCGGRRGVVFCGAHGGRLCLQCDRALHQAHGGAGDHPRAPLCDSCNAAAAELRLNDGATLCGPCAYPYAYAYPYTYTYVYTGCPTPLEMMRLLHAAPPPPPATCSLQQRGEGEELLPTLLSATATPNTATAAPMAMPPPPLQHHTTTSLIMMIRNIHKREERNRAKLRFSKQIKYACRKAGADARKRVKGRFAKASSSSSSSSSSSSSIDHRL
>OsBBX16
MKIQCNACGAAEARVLCCADEAALCTACDEEVHAANKLAGKHQRVPLLSDDGGAAPAAAAPAVPKCDICQEASGYFFCLEDRALLCRDCDVSIHTVNSFVSVHQRFLLTGVQVGLDPADPVPPVADKHVKSAGGSVDSATKHLQRNPTDLSGENSASLPSQNVINGNYSRQSSVTMAKTGQVNWTMSNNTIRSIDPPPKYSSEESPALLLASHTSTMAAYSSQISKDSDRIYNLPFTGGNGSDSLHDWHVDEFFSNSEFGFAEHGSSKGDNAKPGSAGGSPQCRLAEGLFVEGLLGQVPDNPWTVPEVPSPPTASGLYWQNNLLCPSYDSTMFVPEISSLENSQNNFTVSAGLKRRRRQF
>OsBBX17
MSSTAKAAAAGAVGAKSARACDGCLRRRARWYCAADDAFLCQGCDTSVHSANPLARRHERLRLRPSSPPPLVPPSGSGRRDEAVPAAWFKRKARTPRSHAAKSAAAFGQLLSRRLVVVPEAAAGSGGDSPEERKDEGEIVEEQEQLLYRVPIFDPALSEFCSPPPLEDAAAAVSCCNEDGAVENPTKPSMTTTTATTPPLQFFPDGQANFGPTDAELREFAADMEALLGRGLDDGNDEDSFCMETLGLIEPVDDDAGRVKVEADGDAGMTLAWCHELDTETSSGEMLDIDFDCGSPQAATTPDEKVGSSGPAAADDDAQLQQSNLALSLNYEAIIESWGTSPWTDGERPHVKLDDSWPRDYSGVWMAAAGVFGHGGEEQALTPRLGMDGGREARVSRYREKRRTRLFSKKIRYEVRKLNAEKRPRMKGRFVKRAAAAATAAVATACVA
>OsBBX18
MNYNFGGNVFDQEVGVGGEGGGGGEGSGCPWARPCDGCRAAPSVVYCRADAAYLCASCDARVHAANRVASRHERVRVCEACERAPAALACRADAAALCVACDVQVHSANPLPAITIPATSVLAEAVVATATVLGDKDEEVDSWLLLSKDSDNNNNNNNNNDNDNNDNNNSNSSNNGMYFGEVDEYFDLVGYNSYYDNRIENNQDRQYGMHEQQEQQQQQQEMQKEFAEKEGSECVVPSQITMLSEQQHSGYGVVGADQAASMTAGVSAYTDSISNSISFSSMEAGIVPDSTVIDMPNSRILTPAGAINLFSGPSLQMSLHFSSMDREARVLRYREKKKARKFEKTIRYETRKAYAEARPRIKGRFAKRSDVQIEVDQMFSTAALSDGSYGTVPWF
>OsBBX19
MGALCDFCGEQRSMVYCRSDAASLCLSCDRNVHSANALSRRHTRTLLCDRCASQPAMVRCLVENASLCQNCDWNGHSAGSSAAGHKRQTINCYSGCPSSSELSKIWTFVSDIPNVAPEPNCEQGISMMSISDSGVSNQDNAAGDSSLLDIASATLMSDLGTAGKPKSLIGSSSEAGVNLLPLATDQMAGSVDSTSAKVPYTADQDMFSKDSIYEDFCVDDVDLSFENYEELFGTSHIQTEQLFDDAGIDSYFESKEIPSGNSDEQPKLMQPVTSNAVSADSGMSIPGAKGDSSLCIPVRQARSSISLSFSGLTGESSAGDYQDCGVSPVLLMGEPPWHPPGPEGSFAGATRDDAITRYKEKKKRRKFDKKIRYASRKARADVRKRVKGRFVKAGEAYDYDPLCETRSY
>OsBBX20
MMELRKYWGVGGRRCGACEASPAAVHCRGCGGVYLCTACDARPGHARAAHERVWVCEVCEVAPAAVTCKADAAVLCAACDADIHDANPLARRHARVPVAPIGSAAAAAVAAEAMLFGVAAAGAEAEAVEDKAAAEHHHHQQRQQHGALNLNVEAKDMKLDYLFSDLDPYLNVEFARFPHADSVVPNGAGAGAAIELDFTCGLGVGVGGAKQSYSSYTATDLAHSGSSSEVGVVPEAMCGGGGAIDLDFTRPKPQPYMPYTATPPPSHSVVSAQMSSSVVDVGVVPERAAAMGEGREARLMRYREKRKNRRFEKTIRYASRKAYAETRPRIKGRFAKRADHDADDADADADDPAAVPSSYMLDFGYGVVPSF
>OsBBX21
MGGEAERCALCGAAAAVHCEADAAFLCAACDAKVHGANFLASRHHRRRVAAGAVVVVEVEEEEGYESGASAASSTSCVSTADSDVAASAAARRGRRRRPRAAARPRAEVVLEGWGKRMGLAAGAARRRAAAAGRALRACGGDVAAARVPLRVAMAAALWWEVAAHRVSGVSGAGHADALRRLEACAHVPARLLTAVASSMARARARRRAAADNEEGWDECSCSEAPNALGGPHSFRTTEAPAFSFIASVRWKKRLLIVLAEYKYATSNQFPTLN
>OsBBX22
MRVQCDVCAAEPAAVLCCADEAALCSACDRRVHRANRLASKHRRLPLVHPSSSSSGDGGAAAAPLCDVCREKRGLVFCVEDRAILCADCDEPIHSANDLTAKHTRFLLVGAKLSPAALAEQPLPSSDCSSDDDAAAAATEEEYHSSAASTGAAVSAPLDASSNGAGGGGGVGGSSISDYLTTICPGWRVEDLLPDDDAFAAAAAQAGKEKDERVPFLDADLFDVVAGRPEKKGGAWAPHVPHLPAWCLDEVPVVVAASAAPAATPVKAKQGHVRDSHWSDSDAFAVPEFSPPPPPAKRARPSSQFWCF
>OsBBX23
MARDDDPAKKLAVDGGVAAAARCCDFCGGLPAVVYCRADSARLCLPCDRHVHAANTVSTRHARAPLCSACRAAPAAAFHRGDGFLCSSCDFDERLRRGSIGGGGDELPLDDRAAVEGYTGCPSIGELAAILGVVGGDSDKPADDGWWSASWEEEAPQVLSLDDIIVPTTSCHGLRPLLTPPSPENQSSPDNGELDGEVVRQLGELARSEAAAQATFVAGDQLASWASPEFTSGHGDFGIEAASTTVPSCENETWIMSTDCTDPTDASKTDIAREEAPASSSAEPCLSSLVEISEICRSMSYSGSGIDNGGHDPSTLAIMPTQALPKKGVYDIAYPDRGTVISRYKEKRKNRRFDKQIRYESRKARADGRLRIKGRFAKSN
>OsBBX24
MSVAAEGKEKGVGGGGGGAGAGACELCGAAARVYCGADEATLCWGCDAQVHGANFLVARHARALLCRGCARPTPWRAAGPRLGPTASLCERCVRRGGGGRGGGGGGGAAGGGGRGGGGDEEMGGEGDEEEEDEDEEVVVEEEEDEDDEDEEGEGEGENQVVPWAEEAEATPPPVASSTSSSSREAAANGANAADRVKEDQPCSTSQPSLCRYASSAHHGGGGRSDEATSSRNGGGVGGRFLASRHRKRSPSDFRRSGLAQSVSGVQGRNCSNAVVGRNDASMM
>OsBBX25
MMASDGSASPASCGGAACGVCGGAATVYCAADAAALCVPCDAAVHAANPLASRHDRVPLAVAMAAASSGVYDHLFAPDDDAASSWAAAAAAGAAVQGQGQGSPNDSSSSFTNDSAGGGGGGGAERSLFDLLSDVDIMSCGGGGLASSFDGAAAPPLWLHPGQLAALTPWSPADSVVVPTSAAGAVAAAAAAREERVRRYREKRKNRKFQKTIRYASRKAYAEARPRIKGRFVKRATTAAASSSSDDDSTAAAGVSGAGGAGAAATKEAKFWLSFSDDGRADGVGFYMDSTTAATAAYGVVPTF
>OsBBX26
MKDGGGGGGRGQQQQWPCDYCGEAAAALHCRADAARLCVACDRHVHAANALSRKHVRAPLCAACAARPAAARVASASAPAFLCADCDTGCGGDDGAALRVPVEGFSGCPAAAELAASWGLDLPGGCGGEEEEADDAFFSALDYSMLAVDPVLRDLYVPCDPPEVVVAGGGRRLKGEALGHQLAEMARREAETAHPHTQPHSDLSPRTPRRTSAAASGRLQEKQAPPPLPHAAATAAPLPYTSLLMMAPANCTELMENNRVGDEDENVLWESTAPSVPPTQIWDFNLGKSRDHNENSALEVGFGSNNGGFMIKSYNDMLKEISSGTTKDLEDIYDSRYFAAAEDIMSTNVCQLSSKNPSTRSNKRKASSCASTIDGPTTSTSHVPAASGALGGSSNDRGSALPKEISFCDQTVVPTGADQRPCTIKIDSETLAQNRDSAMQRYREKKKNRRYEKHIRYESRKLRADTRKRVKGRFVKSNGAPDDVSNGG
>OsBBX27
MLKLEPEFPGLPQRCDSCRSAPCAFYCLADSAALCATCDADVHSVNPLARRHRRVPMGVVAAPGAGGAFVVRPAGGVNSSWPIREGRRCDYDDDDADAAGEEDEEATSWLLFDPLKDSSDQGLPPFGDALVADFLNLGGGAGEKEDASSSKDCSSSHGKSSEGSHEFAVPGEPVPERQGFGAVSMDITDYDASNFRRGYSFGASLGHSVSMSSLENMSTVPDCGVPDITTSYLRSSKSTIDLFTAAAGSPVAAHSIMSPPQFMGAIDREARVHRYREKRKTRRFEKTIRYASRKAYAETRPRIKGRFAKRSDTDLEVDQYFSTTADSSCGVVPTF
>OsBBX28
MTWRSCDYCGEAAAALHCRADAARLCVACDRHVHGANALSRRHVRAPLCARCEARPAAARVAAVAGAGGCGGGGEARFLCAGCADDDGAEAARVPVVGFSGCPGAAELAASWGLDLGGGGGRDEFEEDPFFPEAGYPMLAADRVLRDMYVPCDPPPEVAAGGRGRRLKGDSLCHQLAELARREMESAPAQANSGSISPSARRGSAAAIRHEAAAAAAAQRATLPYKSTPVTEAAGCGDVGNGEQFTDDNELVWQRTAPSDPPCQIWDFNLGKSRDHDEHSALELHFGPKDGGFMIKSYNDMIEEVSSSSRKDLQYIYDSTYSFATEDIVSANIYQLTPKQLSTATSGNRRHKNEQHGLTNDGPSSSRIVDVDRTLNSSPEEVAAVLAGENCITDQTVTGADQRNSLKIDSKTIAMNRDNAMQRYREKRKTRRYDKHIRYESRKMRADTRTRVKGRFVRATDIFNVGGGDGG
>OsBBX29
MRTICDVCESAPAVLFCVADEAALCRSCDEKVHMCNKLARRHVRVGLADPNKVQRCDICENAPAFFYCEIDGTSLCLSCDMTVHVGGKRTHGRYLLLRQRVEFPGDKPGHMDDVAMQQKDPENRTDQKKAPHSVTKEQMANHHNVSDDPASDGNCDDQGNIDSKMIDLNMRPVRTHGQGSNSQTQGVDVSVNNHDSPGVVPTCNFEREANK
>OsBBX30
MKIGCDACEQAEAAVLCCADEAALCRRCDAAVHSANRLAGKHTRVALLLPSSSSAAAGDDDHHPTCDICQEKTGYFFCLEDRALLCRSCDVAVHTATAHAAAHRRFLITGVRIGGSVDAAAAADVIVSPTSSSIAPAGSASSNHAGAAGNNNGRSPAPVRFSGGDGGVEPEQQWPWSDVFAADDDDDVSAAMEQCYYHGISEPHSSSLTG
>SlBBX1
MLKKENSGGLDGSSNYWARVCDSCRSVTCTIYCQADSAYLCADCDARIHAASLVTSRHKRVWVCEACERAPAAFLCKADAASLCASCDADIHSANPLAHRHHRIPIITIPGTLYGPPAVETVGGDSMMISGSTGEGTEDDGFLSLTQDADDTIIDEEDEDEDEAASWLLLNHPVKNNNKNNVNNNNNQTNNYDMLFGGEVVDDYLDLAEYGGDSQFNDQYNVNQQQQQYFVPQMSYGGDSVVPVQDGQGKPLIFYQQQQQQQQSHHQNFQLGMEYDNSNTRLGYPASMSHSVSVVSMDVSVVPESALCETSNSQPRPQKGTIELFSGHPIQIPLLTPMDREARVLRYREKKKNRKFEKTIRYASRKAYAETRPRIKGRFAKRTDVEAEVDQMFSTQLMTDSSYRIVPSF
>SlBBX2
MLKNENSGVFYGSRNNWSRVCDSCRSTACAVYCRADSSFLCAGCDTRMHAANLLASRHKRVWICEACERSPAAFLCKADAASLCTSCDADIHSASPLACRHHRVPIMTILGSLYGPPAVETIGSGSIMIGGPTGESRRIMGS
>SlBBX3
MLKKENSNNWARVCDSCHSATCTVYCRADSAYLCAGCDARIHTASLMASRHERVWVCEACERAPAAFLCKADAASLCASCDADIHSANPLARRHHRVPIMPIPGTIYGPPAVHTITGGSMMIGGTTGEGTEDDGFLSLNQDADDTTIDEEDEDEAASWLLLNPPVKNNNKNNNYGMLFGGEVVDDYLDLAEYGGDSQFNDQYSVNQQQQHYSVPQKSYVEDSVVPVQNGQRKSLILYQTPQQQQSHHLNFQLGMEYDNSNTGYGYPASLSHSVSISSMDVSVVPESAQSETSNSHPRPPKGTIDLFSGPPIQIPPQLTPMDREARVLRYREKKKNRKFEKTIRYASRKAYAETRPRIKGRFAKRTDVEAEVDQMFSTQLMTDSNYGIVPSF
>SlBBX4
MVAESWSTTAKRCDACKATPSTVFCKADMAFLCLTCDSKIHAANKLASRHARVWVCEVCEHAPASVTCKADAAALCTTCDQDIHSANPLARRHERIPVVPFYDSASASSSRGAAADGNDDPQQHDDDTEEEEAEAESWLLQAPSTNNNTQGIEYKSVEYLFSDVDPYVEMDIIADQKPSNDIAQLHNQEEYKEDCVVPHVQNNKNDIQLQGPVVDGYPTYEIDFSGGSKPFMYNFTSQSISQSVSSSSMEVGVVPDHNTMTDVSNTFVRNSAIDGLPNPVSSLDRKARVLRYREKRKNRKFEKTIRYASRKAYAETRPRIKGRFAKRTENEVGDSLVASDASYGVVPSF
>SlBBX5
MGTENWSLTAKLCDSCKTSPATVFCRADSAFLCLGCDCKIHAANKLASRHARVWVCEVCEQAPASVTCKADAAALCVTCDRDIHSANPLARRHERFPVVPFYDFAVAKSHGGGDTDADAVDDEKYFDSTNENPSQPEEEAEAASWILPTPKEGTDQYKSADYLFNDMDSYLDIDLMSCEQKPHILHHQQHQHNHYSSDGVVPVQNNNETTHLPGPVVDGFPTYELDFTGSKPYMYNFTSQSISQSVSSSSLDVGVVPDHSTMTDVSNTFVMNSSSGAIAGAGADVVPNAVSGLDREARVMRYREKRKNRKFEKTIRYASRKAYAETRPRIKGRFAKRTETEIDSLITVDASYGVVPSF
>SlBBX6
MGIFREAPNCFPGGWNIGAAARMAKSCEYCHLAAALVFCRTDNTFVCLSCDTRLHARHERVWVCEVCEQAAASVTCRADAAALCVACDRDIHSANPLARRHERVPVVPFYDPVESVVKSTAATLLVSINGTTTTATTTATITPELGKVDTCIGHHENNNDPWIPPNTITSKLPLNTEMKGMDFIFTDSENFLDFDYPACVDTQSQPHYNSSNDSVVPVQANTPIKSLPFHHQEKHFEIDFTQSHIKSYNTPSLSVSSSSLDVGIVPDGSSISEISYPYIRTMNNSNSSIDLSNSANHQGEKLLGLDREARVLRYREKKKNRKFEKTIRYASRKAYAETRPRIKGRFAKRTDGSAGAGEFDDVDGIFSGTDFIAAESRYGVVPSFLT
>SlBBX7
MGYICEYCGEQRSIVYCRSDAACLCLSCDRNVHSANALSQRHSRTLICERCNSQPAVVRCVEERISLCQNCDWSGHASSSSGSSMHKRQALNSYTGCPSAAELSNIWSFLLDDPSIGDTCEQRMGSMSINDNRPRDGQDPQGKDNSQNVCAAVEANDMSISEKSNLLVESSMPTFDNKLHNMEPPIGSSSKGCYMGAKGSNLFEEDPYCDNLIMDAVDLSIENYEELFGDSLNYPDELFENENLDSFFGMKDIKGADYSYHGVNATEVT
>SlBBX8
MCEFCGEQRSIVYCRSDAACLCLSCDRNVHSANALSQRHSRTLLCERCNSQPAIVRRVEEKVSLCKNCDSIGHAGSGTGSVHNRQALSSYTGCPSAAELSTIWSFLLDNSLGGDSTCEKGMGSMSITDNRLTDSRAPQGKFNSQDASATVEVSEIHTPGKSSILVGSSMPNLGSKLNKVEHIAGSVNISSSKDCYSGVKASTIYEDDPFSQDFNMDEVDLSFENYEELFSGSLDNPNQLFENDDIDGLFGTKDMSVSDSSCQDANAVEGSSIRTVMSILPACSKAESADSLMSCKTEPTVCFARQASILSFSNLGGESNGGDYQECGASTMLLMGEPPWCHPCPESSLASSSRSDAVLRYKEKKKTRKFDKHVRYASRKARADVRRRVKGRFVKAGDAYDYDPLNETRSF
>SlBBX9
MGYICEYCGEQRSIVYCRSDSACLCLSCDRNIHSANALSQRHSRTLVCERCNSQPAIFRCVEERVSLCQNCDWLAHASSGTCSTHKRQALSCYTGCPSAVELSTIWSFILGDPSVCDSTCEQGMGSMSITDCQPGDSQHPQVKEKSQDISSDEAKDLHNLVKSAPFMGSSMPSLDNELPNVELLVASTNLTWSKVKNSGTKGYNDPFYDDFNMDEVDLSIENYKELFGVSIDNCDQLFKNEDIDDFFGMKDMSVAESSFQGVNAVEVIVDNGKAPGSAVGKVNAVKSACSNAASAESMMSCKTEPPTLCFAMQQSSFSFSNLTGESNAGDCQDCGASSMLRMGEPSWHPPCPESSMPSTSRSDAVSRYKEKKKTRQFDKRVRYVSRKARAEVRRRVKGRFVKDGDAYDYDPLHQTRSY
>SlBBX10
MDPLCDLCGEVRAVVYCKSDSARLCLQCDDYVHSPNLISRRHSRSFICDKCNSQPSIVRCMDEAISLCERCDWDGNGCIGTGHRLKKLNPYTGCPSPDEFTKMLSQVLEMPIGTDTNFGSFGNSLGSSLSINENNSSLENKVNEDSFVSSKLLASNYKFEAWSIPPEPNYLNSYQIDLAPFSEGSGLSKQDCPIKDLGLQEGDDLSKGVDFDDVTLDFNCSYEILPDSRQTGFSDENKELDCLVMEKNSSVTGSNNVETSHEATSSVQQEYMGLQSSQISAAASSTNLLQTMSANANCMLMNSTCNGSIGALPFLPAPIHPSMSLSLSNITGESCAEQDCGLSPGFLNEAPWDLSLENCPQKRHEAKMRYNEKKKTRTFGKQIRYASRKARADTRRRVKGRFVKAGEAYDYDPSETRDF
>SlBBX11
MTEVKKDEENHHQHLCDFCGNNTALLYCRADSAKLCFTCDREVHSTNQLFTKHTRWLLCNLCDSSPASILCCTETSVLCQNCDWESHNKLLSLHERRPLEGFTGCPSVSELLSILGFEDLGKKELLCGGDDGAYGFSDWVIWDAPSVVTLDDLIANNNESRHNYQAIGVPPLPKNRNAACGKHKEEILGQLRELSKLEPNSGDDQDENVPTTGFQSMEPVQNCPLRYKGSGFMQRSDQHVVPSSEGSAFHWHGDTGEFVDQGFSSSLTDCFIETKCLLPDRDSDVCDASGGGNEEQSHHPTTTETFQMVPKVVHRELNSQERETAVSRYKEKKKTRRYEKHIRYESRKARAETRTRIKGRFAKMDYRDSSVHQ
>SlBBX12
MSPGESRPCDFCNQQIAVLYCRADTAKLCLFCDQLVHSANALSKKHLRSQICDNCGSEPVSIRCDTDKLVLCQECDWDAHGSCAVSGAHDRSPVEGFSGCPSASDLASAWGLDIESKKLHQQHTVLEYPSWMSKDAPPSSVLLQDLMVPSAINSAIYSTKQTPTCGKQKQVIFKQLIELFKRDLADGVGAGAEDLVPKTPNATSDWQGNINVSIMDGVTQKPQQQQPQNVPFTSSIMPHNPKDSDQMVERNILWRGNSFDQNTQIWDFNLGQLRSHEQSSSLEADYSESDMACMMKSYGELIKGTSLATSKVLGLSGINCSVVHDDMTAFSNNSNNRAASQGPATSESNNLPRIKTSSDLGCVKPKCGGVSTDLNFMDQSIVVGGDNTGEETLKADMELLAKNRGNAMQRYKEKKKTRRYDKHIRYESRKARADTRKRVKGRFVKANESPDG
>SlBBX13
MSSEKKLANAMGAKTARACDNCIRKRARWYCAADDAFLCQSCDSSVHSANPLARRHERVRLKTSSFKSSDDFPNLESTVSGLGSGSGSGSDSIPSWHCGFTRKARTPRYGNKHAKRVKSTEEEEEEEEMKNPIQLVVPEILSDENSHDENEEEQLLYRVPIFDPFMADGSNYGNEYSSNKVDFNQDMNTFQGLLAPSEMELAEFAADVVSLLGKGLDDEESFNYMEGLGFLEKHDEKLVKVEDEGEVGFVNMISTNNQVDYSEFDMVGETFELKFDYDSQVINNLDEDNKKVEFLEINYDSGKNNNKIMLNLDYESVLKSWGDKRFPWTTGVRPEVDFNDCWPVCMGNCGKIHSYGDIAIMNGHGGGVVDEGREARVLRYKEKRRTRLFSKKIRYEVRKLNAEKRPRMKGRFVKRTNFAPTPFPSLNK
>SlBBX14
MMTSESKTANAIGGKTARACDSCLSKRARWFCPADDAFLCQSCDVSIHSANQLASRHERVRLETCSNKSTITKLVDKTHQPSWHQGFTRKARTPRNGKKAQIRQWKKNEENRVPEIGSEENSLDENEFENEEQLLYRVPIFDPFEAELCNVPDETGSIVDLDILLNTEDACHDLNLPEFLSSDIELAEFAADVETLLGGEEEQSTQLLNADFENNKAIKIEVEDEEMRAVVACHLDPELDMEREALNWNFDEYYEETVEQKVMAADAAVTEFIASAEEYSGSSTKSDEKNRLFLSLNHEAVISAWPNQSSPWTNGIRPHFNPDDYWPDFFSETSVGNYGGHVRCGDGGREARVSRYREKRQNRLFSKKIRYEVRKLNAEKRPRLKGRFIKRSSSLFSVPGFSYMMNKR
>SlBBX15
MVSERKLASAMGGKTTRACDNCIKKRARWYCPADDAFLCQNCDASVHSANPLARRHERVRLKTSSLKQTSSPSSSSDDYFPDLESPLSISSVSVSVSVPSWHRGFTRKARTPRQGRKASKSAGDGDVIRKNPIHLVPEILSDENSLDENEEEQLLYRVPILDPFVGHLYSSSTAPTDADSEFKLESKEMTLQDDICNVDLNRFHEMLPSEMELAEFAADVESLLGKGLDDESFDMEGLGLLGVCNKEENSMISHEKVKIEDEGEMEVVTKTTSPTTHNHQYNHTHDHDIDINEDTFEFKFDYDSSINIIGDDEVVTNDENKKKILLNLDYEGVLKAWADQRCPWTNGERPELDSNESWPDCMGNYMGIMNENVTIVDRGREARVTRYREKRRTRLFSKKIRYEVRKLNAEKRPRMKGRFVKRANFVTTSTPNYPLVK
>SlBBX16
MCNGRREIDEEKIEELHNIIVCELCKSEAYVYCEADNAFLCKKCDKLVHTANFFAQRHIRCILCGICKKLTKRYLIGVSHEVILLKVVRCTNFDEQNCSTKVKEPFLFL
>SlBBX17
MCSGRREGDEKTSSTSYCKGPSKEGESIISSAITCALCSSEASVYCEADNAFLCRKCDRSVHGANFLAQRHIRCLLCSVCRKTTRRFLIGTSSELILPTIARLEQRNRSRSAESETTDYRTTPQELFLFI
>SlBBX18
MRTLCDVCESAAAILFCAADEAALCRACDEKVHMCNKLASRHVRVGIAKPNEVPRCDICENSPAFFYCEVDGSSLCLQCDMMVHVGGK
>SlBBX19
MRTLCDVCESAAAILFCAADEAALCRSCDEKVHLCNKLASRHVRVGLADPSKIQRCDICENAPAFFYCEIDGSSLCLQCDMIVHVGGKRTHGRYLLIRQRIEFPGDKLGPSNEQGLPSTEQGDVRRETAQPFKLPMIDNHQPNRETAMTAVENNVNNSVKVENELIDLNSRPQRMHGQTSNNQEQVMDMLGGSNHESVGVVPDGPFKREPEKCELLPFQISNLNYELELPAPAEFYAMSKL
>SlBBX20
MKIQCDVCNKKEAIVFCTADEAALCDDCDHRVHHVNKLASKHQRFSLVQPSPKQAPMCDICQERRGFLFCQQDRAIMCRECDIPIHKANEHTQKHNRYLLTGIKLSANSALYSAPSQSQSQSQSAISSADSCVSNLKSKDSTSKPVAGSVFVSPAIISNSTKGGAVSSAVESVKVVKEKVGGCNNNVQFVNGGGNNLTSSISEYLEMLPGWHVEDFLDCSTPNVYSKNIGDEDMLSFWDTDLESQFSSFPPQNVGIWVPQAPPLQESKQETQIQFFPSQNLNFGGQIGLKESREVTNIKSSRKWTDDNSFAVPQMKPPSTSFKRTRTLW
>SlBBX21
MKIQCDVCNNNEASVFCVADEAALCDSCDHRVHHANKLASKHQRFSLIQPSPKQIPVCDICQERRAFLFCQQDRAILCRECDVSIHKANEHTQKHNRFLLTGVKISANSSLYTSSESVSAASCSANQDSVTNLNKPQICTKKTSPVSGSVPQQQVSVAANIGENSYTSSISEYLEMLPGWHVEELLNASTIPTNGFCKIGDNDVFPIWDSEIESSMNSFSPENIGIWVPQAPPALTPQKNQNQVFPRNINFGGQIEFKNMKEVTSKKSSRKWRDDNSFAVPQISPSSSSISFKRSRTLW
>SlBBX22
MKIQCNVCEVAEANVLCCADEAALCWSCDEKVHAANKLASKHQRVPLSGSSSSMPMCDICQETVGYFFCLEDRALLCRKCDIAIHTANPHVAAHQRFLLTGVKVGLEPVDPGGISSSGTSQSIQKVSEPESAPLSKRNASVSLDAQFNKVLPTQVSGIEDFAPTKSPFAGGSAAGSMPQWQFDEFIGLSDFNQNYGYMDDGSSKADNGKLGGESDSSSILRVEDEELDGDECLGQVPDTSWAVPQVPSPPTASGLYWPKTYQNPFDSAVFVPDISYSPSSSLQQQPPSGTRLKRRRQC
>SlBBX23
MKIQCNACEVAEAKVLCCADEAALCWYCDDKVHAANKLANKHQRVALSASSSPMPKCDICQETVGFFFCLEDRALLCRKCDISIHTVNAYVSSHQRFLLTGVKVGLEPLGPCASASSRKSHEQRSPPILKITPPSEGVLPVHTSGNGNFAPSRLPIVGNIPQCQFDQYLGMPDFNQNYGYMDYGQSKAGNGKVGESASSPFLRDVDAEVAGDECFSTEVPDTCWAVPQIPSSPTASGLNWPTKSIQNPFDAALLESDASYFPLQNIQDQQSNGSGTKRSRRF
>SlBBX24
MKIQCDVCEKAQATVICCADEAALCAKCDIEVHAANKLASKHQRLHLQCLSNKLPPCDICQDKAAFIFCVEDRALFCKDCDEAIHSASSLAKNHQRFLATGIRVALSSSCNKESVKNQLQPQPPQQNSQQVGLKMPPQQLSCITSPSWPVDDLLGFPDYESSDKKDLLELGEFEWLGGIDLFGEQTAAEVPELSVPQSSNTNIYRTTKYQMPYKKSRIEIPDDDEYFTVPDLG
>SlBBX25
MKIQCDVCDKEEASVYCSADEATLCQSCDYQVHHANKLASKHLRFSLIHPSFKDSPLCDICQERRALLFCKEDRAILCKECDLPIHKANEHTKKHNRFLLSGVQLSSDILASNYNNNQNSISPAGSAASNAGTNNFKALSGNFGMKSNSISSTTESTHNYFHVDYVQEGSVSTSSISEYLTETLPGWHVEDFLEYPSSSSYEF
>SlBBX26
MMNCELCGENKSMMYCESDQANLCWDCDSKVHSANFLVAKHSRNLLCHSCQNSTPWNASGPKLSPTFSLCNSLKSMIMTMRIKLFLYLLLRRVISLPRRRRCVR
>SlBBX27
MEMEKACEFCMLLKPVVYCEADAAHLCLSCDAKVHSANALSNRHPRTLVCECCGHNPAYIRCSDHQTFMCRDCDRCHHDLSSQHQRKVITSYMGSPSAKDLAALWGFGLKDLENATPPDQFISTSNGKANGVKVISKKFKRSHSSPGGSSLASELDFTGLVVSPESEVGSTSYYTKVLSLRKRRENTSLILQQILDLERLQLTEGSNNLTSGESRNNVSSLKNCTSWNMHNKFDCLQSSLDLGPELQDWGSTHESPVDESFPLPLPDGDSFWECKSPVQSSQLWPQNLQDLGAYAELERFDNSNMPDVDLTFQNFEELFGEDQYLNNTLLEEDMTCSSMENDSSIDRSDYSYVKKDISTASSVRTGHSTHFGQAHGEHIPTIKDCPPPIRTNFSSLSFSASRLSSESSGNEYVDSPAANDQEVSCNSQMDSKKKARLYEKQARNTPRRARTNFKKQHVLKAHCYETDALNMSRSF
>SlBBX28
MKNCELCNGLARIYCESDHANLCWDCDLKVHSANFLVAKHSRSLLCNVCRSPTVWSASGAKIGRTVSVCERCVNDEETDREEEEKEEIDLEDIQVVPWSSTPPPQPESSSSSSDESLTDFFSLKRMRKDDDSGTLTSHREVNMLSPATEDHGGDEAAEFVKSFPVKMPSKIQRTGEILSGRVENIGCSATVELIGRINRGGG
>SlBBX29
MKKCELCSSIARVYCESDQASLCWDCDARVHTANFLVAKHSRILLCNSCQSLTPWTGSGSKLGPTVSVCQKCFHRNNNDGADQHLNDHNDTEEEEDDDDDTEEDEDDGSSDGDNQVVPLSSSTSDQPNPPSLTSSSSSSEDSTNRFNRRSIIGFSPNRTEENIQSHYCGITRPKEKIERSSWRWR
>MdBBX1
MALKLCDSCKSATGTLFCRADSAFLCVNCDSKIHAANKLASRHARVWLCEVCEQAPAHVTCKADDAALCVTCDRDIHSANPLSRRHERVPVTPFYDSVNSATDSVPAVKSAVNFLNDRYFSDVDGEIEARREEAEAASWLLPNPKAMENPDLNSGQYLFPEMDPYMDLDYGHVDPKLEDAQEQNSCITDGVVPEQSKNMQPQLVNDHSFEIDFSAASKPFVYGYHHAQCLRQSVSSSSMDVSIVPDDNAMTDDSNPYNKSMTSAVESSHPAVQLSSADREARVLRYREKRKNRKFEKTIRYASRKAYAETRPRIKGRFAKRTEVEIEAEPMCRYGIVPSF
>MdBBX2
MGLQDSWTAAAVGLVDKPCGSCKTLAAALFCRAHLAFLCLACDSRIHPANKLTTSHQRVWMCGVCQQAPAAVTCKADAAALCVSCDADIHSANPLARRHERVPVEPFYDAAESIVVKSTTGLSSAAAALNYLVPNGDVVFNTKDIENNAASGWLIPNPNFNSKLHMDIAPDILKSSDDLIFPEMDSLLEFDYPTSVHTISGSGACNDSVVPVQPDPIPPPSFNMNYNVSGPADHNCFDLDFCRSKLYSSFSYPTQSLSQSVSSSSLDAGVVPDGNSLSDKPYLFGRNASSNGSEPGDISYSFGPKANNKVSEAGVPVSATPASQPATQLCGLDREARVLRYREKRKKRKFQKTIRYASRKAYAETRPRIKGRFAKRNKTETDVVDRIYCSRPGTYFPDPQFGVVPTF
>MdBBX3
MRRRGISLLSVRREGSQNEQAREQAPEGSSVLLLPGPAQAQCYQGTDDDLQEAVGYLFCLEDRALLCRKCDVAVHTANSFVLAHRRYETQNPLPVECKVTLPGVAGGMSFTGGSAARTIPQCYMDEFLGLSNLDQNFGYVDNGSSKNQF
>MdBBX4
MKKCDLCDSAAKVYCDSDQASLCWDCDVKVHGANFLVAKHSRTLLCHVCQSPTXWIGSGLKLCPTVSVCESCVNNNEGNHHXDEDEDDDDEEGQDGAEEDEENQVVPWSCKPPPPVSSTSSSSREERLSESVNISRSXARREPR
>MdBBX5
MKKCDLCDSAAKVYCDSDQASLCWDCDVKVHGANFLVAKHSRTLLCHVCQSPTXWIGSGLKLCPTVSVCESCVNNNEGNHHXDEDEDDDDEEGQDGAEEDEENQVVPWSCKPPPPVSSTSSSSREERLSESVNISRSXARREPR
>MdBBX6
MKKCDLCDSAAKVYCDSDQASLCWDCDVKVHGANFLVAKHSRTLLCHVCQSPTXWIGSGLKLCPTVSVCESCVNNNEGNHHXDEDEDDDDEEGQDGAEEDEENQVVPWSCKPPPPVSSTSSSSREERLSESVNISRSXARREPR
>MdBBX7
MKIQCDVCEKAQATVICCADEAALCAKCDVEVHAANKLASKHQRLLLECLSKSNKLPRCDICQVISFSFT
>MdBBX8
MRTLCDSCESAAAIVFCAADEAALCXACDEKVHMCNKLASRHVRVGLATPSLFFDSIYSLLINVLMLLERKKRNITTLILSSWKLRVAFFYCEIDGSSLCLQCDMIVHVGGKRMHGXYLVLRQRVEFPGDKPGNSDDPASQPIDPAEIRRVQQHHPPRMTIGENPQNHRVSPIRASDANADGHVKMDNKLIDLNMKPHRMHGQASNKEINLCLVIINGGGYGMVVKNKISVGRNGGWHSGSSXDNKGVSSGNGEGGGGHGEDNEGGEYGDGGGRGNSVENMVVVLMVVVVMVALVARVMAMENIVVTMMGVXGGGVKDGGGGDDDGQKGLLAAVDVYRNSDPPPPAAPINHPGFRDPISDDDVVFVLLVLPLRNDDVDAALLWLCQSANTSSAGELVGKRRRKTLDHFSPYDRRKFPQRYYEFLDYFRPSDGPIFLKICGESACGGIANDYLSVLAKKFGAAIVSPEHRYYGKSSPFKTHTTQNLKNKGDNPWFVFGVSYPGALSAWFRVKFPHLTCGSLASSAVVEAIYDFTEFDQQDENEIVVLVSTFGPFSXNYNPLQMQIGESAGPECKAALQETTHLVEQSLTTNGRAIKALFGASQLDIDGDFMYFLADAAVIAFQYGNPDKLCSPLVQAKTNGEDLVEAYAKYIKDYYLGTFGIDVETYNQKHLKNTAVTEGSSDRLWWFQVCTEVAYFQWLLQMXASGLQKSTQDTMKTFAKMFLETASILMFLQQTYTMEAQKLQIWHRLFIFHXFSTLNHISVSNVGLHDLTKNESAGSKIVFTNGSQDPWRHASKQTSSPDSEYRIASMRSLINDILCIDVKNIQTMLLDLSKFSFLYNYQCLRTSSLAXTVAMELI
>MdBBX9
MRTLCDSCESAAAIVFCAADEAALCRACDEKVHMCNKLASRHVRVGLAAPSEVPRCDICENAPGKRMHGRYLVLRQRVXFPGDKPGNIEDPASQPTDPGESRRVQQPHPPRMTIGENLQNHRVSPIRASDANADEHVKMDNKLIDLNMKPHRMHGQASNKEHVSQPCKWNIVXFVWNXSHL
>MdBBX10
MKECELCGVRARVHCEADQARLCWDCDGKIHGANFLVAKHPRSLLCHGCQSLTPWTGSGSKLTPTVSVCETCVERRGSKFERRAEVQESEAENDGDDDDEEREVEDGDDDCDESDDDANQVVPWSCCSYTAAEPPPVAGCSSSKEEEEEYSVSKRMRGNADEASDLRCETPLPCSLRMLKRQRLSE
>MdBBX11
MAPHMITDKKAANAMGGNTSRACDSCLVKRARWFCAADDAFLCQRCDASVHSANQLASRHERVRLQGSSFKANASVQLIADQAAPAWHKGFKRKARTPRHNNKPGFVAKDEQEKVGLHPPLPFVPEIGCQEANLMEDEENEDLEQLLYRVPIYDPFAAELCNISSSDQVGNNTGAIDLDAEEIEIRNTGNDLDNLGGFLRSDMELAEFAADVENLLGGGLDEDCSDIKGVLGLLDEGKEVKVEEEVEGIEFNPSILDWSLYYDQSSAVPVLMGSEEDREEEEKVVLLMGAQSSDEIGFMENKQIVMKRKNICLKLDYEAVITAWASQGSQWTTGTRPELNADEGWLDCMGMWPTEIHQPHGDSAGCVSRGKGDDPGREARVSRYREKRRTRLFSKKIRYEVRKLNAEKRPRMKGRFVKRTTSSFGGVGSSSSNAPAAAFPYLMINK
>MdBBX12
MEKMNGGTRNEEPGATQKRVCDYCGTSMALLYCRADSAKLCFSCDREVHSANQLFTKHTRSLLCDACDKSPASIFCTTEGSVLCQNCDWESHNISSSAAATAVHDRRPLEGFSGCPCLSELLAFVGFENMDKKALLLSDEGGGGGGGGFLGCGVDGFSDLEDGFSDFLVWDTPSVISLDDLIVSNPAYKFQAMGVPPLPKNRNAACGQHKEEIIHQLRLLVKSEPNLFSEDVDVKSLKGFQFLASKQNTQPGSFLTGFGYDTEPTAFPAQEAHESQYNGCKAANHDSCPKTSMRSYLQDCCVAPDKHSYNDGTGSRANEGHGGQMNSEASAGFPKVVPHEISCQNRETALSRYKEKKKTRRIAAAEDRPEKWWTDYLENGLNLVEAVAAFIATFALCPYAIAAVAYAYLNKERANHAMTLKFGLGGKKATIKELPSGLGNITRQKNLFTGIPQYKQVASWNFKRRTVTKHEADARKLSITYRGRS
>MdBBX13
MASEAFWIHPANKLTTSHQRVWMCGVCQQAPAAVTCKADAAALCVSCDTDIHSANPIARRHEWVPVEPFYDAAESIVVKSTTGPSSAAAALNYLVPNGDVVFNTKDIENNAASSWLIPNPNFNSKLHMDIAPDILKSSXDLIFPEIDSLLEFDYPTSVHTISGSGACNDSVVPVQXDPIPPPSFNMNYNISGPADHNCFDLDFCRSKLYSSFNNXLNLHSYKHSGLANKKTVTIQGVGKDQSVLLATSKSXKQNKPAALLHKSXMKQEFRRMAKAVGNQVADNHYRPDLKKSSPCKHESDQSSXASWSITTPTTMTXFCLDEFNAFWVSGSXDSGAXELKDSFDLQXTTLTMPFDSANALMRPSMTTRVQHSLGHPPPQATARAASPSLIXHLMSSANDQRSQAELLFNLCKLAXLSPIPGAQILQAXXAVGLEPHTGLRWLINTVFTGKLVLFQTT
>MdBBX14
MASEAFWIHPANKLTTSHQRVWMCGVCQQAPAXVTCKADAAALCVSCDTDIHSANPIXRRHEWVPVEPFYDAAESIVVKSTTGPSSAAAALNYLVPNGDVVFNKDIENNAASSWLIPNPNFNSKLHMDIAPDILKSSXDLIFPEIDSLLEFDYPTSVHTISGSGACNDSVVPVQPDPIPPPSFNMNYNISGPADHNCFDLDFCRSKLYSSFNNPLNLHSYKHSGLANKKTVTIQGVGKDQSVLLATSKSXKQNKPAALLHKSXMKQEFRRMAKAVGNQVADNHYRPDLKKAALARLSAVHKSLKIAKSGVKKRNRQAVKHESDQSSXASWSITTPTTMTXFCLDEFNAFWVSGSXDSGAXELKDSFDLQXTTLTMPFDSANALMRPSMTTRVQHSLGHPPPQATARAASPSLIXHLMSSANDQRSQAELLFNLCKLAALSPIPGAQILQAVSAVGLEPHTGLRWLINTVFTGKLVLFQTT
>MdBBX15
MKIQCDVCNKDDASVFCTADEAALCDACDHRVHHANKLASKHHRFSLIHPSSKEFPVCDICQERRAFLFCQQDRAILCRECDLSIHNANEHTLKHNRFLLTGIKLSATSALYESPPPPTVATASSETAATDLKKHQPLTKESVSXXSPPISNPXPPPVAAXNSTSXAAXNKGGGNLVGATSSISEYLIETLPGWHVEDFLDFSSAPFGFSKADNDMMLPFSDAYPGSNLNSFSSENMGMWVPQAPQAPPHQYSQVGGGFVGFKETKEGTNMNAGKRLWMDDGFTVPQISPPSLGSKREIPIILERPSMATSGTKIDVKEGLLTMTVFEETMEFKNFYAMKQPGKIPKLFKLTRSSNALETCLTQNCDEYELESELYEMQAALNALPAIVKVNSVQQVPGNHVRGRQLFEELPLTFRNLVPSVKKPLKLERKQLPQHLKYAYFGE
>MdBBX16
MLKEDQSNGTAANXNCARVCDTCRAAACTVFCRADSAYLCSGCDATIHAVNCVASHHERVRVCEACERAPAAFLCKADSASLCTACDADIHSANPLARRHQRVPILPISGCLYGPQAIEHGRMKLGRSATAEMEDGFMNQEGDETIDEEDEDEAASWLLLNPVKNNNNNNTKNNGLFFGVDVDEYLDLVEYNSCADQNNQFTDHHQQEQQQEQHYGVAHKNYGGDSVVPVHQYGEVAKAHQMQQLQKQSFHQLGLEYESSKAAYSYNGSLSHSVSVSSMDVGVVPNSTMSDISISHPRTPTGTXDLFSGSSIQMPTQLSPMDREARVLRYREKKKTRKFEKTIRYASRKAYAETRPRIKGRFAKRTEMEVEVDQMFSTTLMAENGYGIVPSF
>MdBBX17
MKNCELCRLPARIFCESDQAILCWDCDAKVHGANFLVSRHSRSLLCHGCQSPTPWKASGEKLGHTFSVCESCVLPDGGRDDDDESQGGNDEEFDSDNDEIDDDDDDDDDEDVDFDEDGDNQVVPLSSTATPPPPTSSASSSEQSATAFNNGDGGDSKTATAVTLKRFRETASDLRSQIADLDRSCPHQRCGSAKAARAGPSERNGGATSVDSSRPXKDRRIDLNRPASPS
>MdBBX18
MKNCELCRLPARIFCESDQAILCWDCDAKVHGANFLVSRHSRSLLCHGCQSPTPWKASGEKLGHTFSVCESCVLPDGGRDDDDESQGGNDEEFDSDNDEIDDDDDDDDDEDVDFDEDGDNQVVPLSSTATPPPPTSSASSSEQSATAFNNGDGGDSKTATAVTLKRFRETASDLRSQNRLSFFNG
>MdBBX19
MEPLCEFCGMATAVVYCKADMARLCLYCDGCVHSANALSRQHPRFLLCDKCNAQPAIIRCMDEKTSLCQSCDHWSHNNTSINGITTASAGGGMGGHRTHALTCYTGCPSLSEFSRIWSVLEGSSSSGGNFESSNWDQSLGSAVVAINQDQTNYISNNGLEGRDNNDRSFGVVVTAGKLNGGSSLDQSCGRKFDPWIASSSTLIPSNPNCTPHGKDQTPFLPQESSLLKGCTNFKDLAIQDSNVLCDGLNVDDVPLNFENPDGIFCPQVPSPYQFEDREMDCLLMEKSLSVTESIGPNENAAQASSSGQQDRAAFQSSCGSDTVMSGMNGSANCLLMNPTCSRSINLGFPAAQQVHPSMSLTLSSISRESNPDYQDCELSPVFLTGEPWESTLEASSPQARDKAKMRYKEKKKTRTFGKQIRYASRKARADTRKRVKGRFVKAGEEYDYDPLVTRSY
>MdBBX20
MGYMCDFCGNQRSMVYCRSDDACLCLSCDRNVHSANALSRRHSRALICDRCNSQPAXVRCTEERMSLCQNCDXMXHEXSTSASMHKRQTLNCYXGCPSSAELSSIWSFVSELPSNGESACEQEMGLMSIADNSTATDWNQSESNTRQNASGADEVNAAHSMHKSGVLVGSPSLPERNHARHVVGQLSGSVNASLPKLYSHGPKGSGLPEDDDLYDGFDMDEMDLNLENYDELFGVSLNHSEELFKNGGIDSLFGARNMCRNYQDAVAAEGSSVGLGNTPQPACSNAASADSVMSRKTDPIICFPAKQAHSNLSFSGVTGESSAGDCQDCGASSMLLMGEPPWCPPCPESSMQSANRSNAVMRYKEKKKARKFEKRVRYASRKARADVRKRVKGRFIKAGEAYDYDPLNQARTRSY
>MdBBX21
MKIQCNACEVXEAKVLCCADEXALCWACDQNIHAANKLASKHQRVPLSSSSSPMPKCDICQV
>MdBBX22
MKIQCNVCEAAEANVLCCADEAALCWACDEKVHKANKLASKHQRVPLSSSHMPKCDICQEAVGYFFCLEDRALLCRKCDVAVHTANSFVSAHRRFLLTGIKVGPEPAQPDFGDGDGVGVGVGVGADASSSTMKSRPGSGSGSVSRCETQDSLPVECKAALPGVAGGMSFTGGSAAGTVPQCYIDEFLGLSDLDQSFGYIDNGSSKADCGKLGEYGSPVLRSSEEELDDYECIGEVPEASWMVPQIPSPPTASGLYWPKSLQNPSDSSTMFVPDICHSQMENPFCSQHNGTVSKHXRQF
>MdBBX23
MKIQCNVCEAAEANVLCCADEAALCWACDEKVHKANKLASKHQRVPLSSSHMPKCDICQEAVGYFFCLEDRALLCRKCDVAVHTANSFVSAHRRFLLTGIKVGPEPAQPDFGDGDGVGVGVGVGADASSSTMKSRPGSGSGSVSRCETQDSLPVECKAALPGVAGGMSFTGGSAAGTVPQCYIDEFLGLSDLDQSFGYIDNGSSKKPFGIVVPIFRFHENSNAKYWILGLKTLNGQADCGKLGEYGSPVLRSSEEELDDYECIGEVPEASWMVPQIPSPPTASGLYWPKSLQNPSDSSTMFVPDICHSQMENPFCSQHNGTVSKHXRQF
>MdBBX24
MKIRCDVCDKEEATVFCSADEAALCDVCDRQIHHANKLASKHKRFSLLHPTFKDSPLCDICQERRGFLFCQEDRAILCRECDLSIHKSNEHTQKHSRFLLPGVKLSAASSLYPTSSACSNFSEVMTAKTNDARASKSSTKRQRTVSSNEILSSSSPSLMEQTMSSSSYNKIEENYCFSDNGSGSTSSISKYLMETLPGWHVEDLLDFS
>MdBBX25
MASKLCDSCQSATATLFCRADSAFLCVNCDSKIHAANKLASRHPRVWLCEVCEQAPAHVTCKADDAALCVTCDRDIHSANPLSSRHDRVPVTPFYDSVNSAAXSVPVVKSVVNFLDDRYLSDVDGETEVSREEAEAASWLLPNPKAMENPDLNSGQYLFQEMDPYLDLDYGHVDPKLEEAQEQNSCGADGVVPVQSKNMQPLLVNDQSFELDFSAGSKPFVYGYHHARCLSQSVSPLNFLRYQTDPKKILHSISDPLLCASGIIVVXGHQRRAGWQRGDRCCGDIATGGPALVRGSRGEGAEVQREAEEPKVREDDTVRFEKSVRGNSAANQRQVREAHGGGDRSRXDVPLRRRSVVLG*
>MdBBX26
MNGGTRNEESEATQKRVCDYCGTSMALLYCRADSAKLCFSCDREVHSXNQLFTKHTRSLLCDXCDKSPASIFCTTEGSVLCQNCDWESHNHTSSSAAXAVHDRRPLEGFSGCPCLSELLAVVGFENMDKKALLLSDEGVGGGGGGGEGFSDFPVWDTPSVVSLDDLIVNNPAYKFQAMGVPPLPKNRNAACGQHKEEILHQLRVLVKSEPNLFSEDXDVKSPKGFQSLASEQNAQPGRFFTGFEHDAEPTAFPAYGVGSRFNEGYGGEMNSGASSAFPKVVPHCQNRETALSRYKEKKKTRRYEKHIRYESRKVRAESRTRIKGRFAKMDR
>MdBBX27
MKIQCDVCNKDDASVFCTADEAALCDACDHRVHHANKLVSKHHRFSLVHPSSKEFPVCDICQERRAFLFCQQDRAILCRECDLPIHNANEHTRKHNRYLLTGIKLSATSALYKSSPPRPTVATASSETASTDLKKHQPSTKKSVSAASPAISNPNPPPISVKNSTSTAAIDKGGGNLVGATSTISEYLIETLPGWHVEDFLDFSNTPFGFSKVDNDMMLSFSETYPESNLNSFSSENMGMWVPQASQAPPYQYSQMGGGFVGFEETKEGTNMKASNRMWMDDGFTVPQISPPSVGSKRFRPF
>MdBBX28
MERFCEFCLALRPVVYCKADAAHLCLSCDAKVHSANTLFNRHMHIHVSTTNSTTTFPLQSDTD
>MdBBX29
MNSSKKVANAVGGKTARACDSCIKKRARWYCAADDAFLCQACDSAVHSANQLAHRHKRVLLKTASSLKPSNKDDRASAVSETSAAPSWHRGFTRKARTPRGGKSMTHHGKSQDGVRNLFPQVPEVGGDDNNSYDEENTEDQQLLYRVPIFDPFVAELCNNSDXSKEDAVPNYEATNLITVSDHVGSESKAVSSLPNFNGHDAFLPPSDMDLAEFAADVDSLLGRGLDDDECFGMERLGLMDCKKKESNGRVKLEEDDDQEGTDNVDFMGCQLGESEIDMXREPFALNIEDYDDSPASCGEQDDKLRVGIYSNCSTEDHEREEADDDAXDNSKKRKMILRLDYEAVITAWDGSPWTSGDRPDFDSECLPDYMSACGAELHYPYGDXNGLGXHPAMADGXREARVSRYREKRRTRLFSKKIRYEVRKLNAEKRPRMKGRFVKKASFAGSAFPVPAX
>MdBBX30
MNSSKKVANAVGGKTARACDSCIKKRARWYCAADDAFLCQACDSAVHSANQLAHRHKRVLLKTASSLKPSNKDDRASAVSETSAAPSWHRGFTRKARTPRGGKSMTHHGKSQDGVRNLFPQVPEVGGDDNNSYDEENTEDQQLLYRVPIFDPFVAELCNNSDXSKEDAVPNYEATNLITVSDHVGSESKAVSSLPNFNGHDAFLPPSDMDLAEFAADVDSLLGRGLDDDECFGMERLGLMDCXKKESNGRVKLEEDDDQEGTDNVDFMGCQLGESEIDMXREPFALNIEDYDDSPASCGEQDDKLRVGIYSNCSTEDHEREEADDDAXDNSKKRKMILRLDYEAVITAWDGSPWTSGDRPDFDSECLPDYMSACGAELHYPYGDXNGLGXHPAMADGXREARVSRYREKRRTRLFSKKIRYEVRKLNAEKRPRMKGRFVKKASFAGSAFPVPAK
>MdBBX31
MNSSKKVAHAVGGKTARACDSCIKKRARWYCAADEAFLCQACDSALHSANQLAHRHKRVLLKIVSSLKPSNKDDRAVQ
>MdBBX32
MNSSKKVAHAVGGKTARACDSCIKKRAXWYCAADXAFLCQACDSALHSANXLAHRHKRVLLKXVSSLKPSNKDDRAKNDERRTKNEEHFLQGPSGLDLEFGGSSSRGRRGLILKVDDCWSKGPSGLDLGRMMNEERRTKNEEHFLQGPSGLDLEGGFDEERKGVFLILRDLLESFGVSELQSFKV
>MdBBX33
MKIQCNVCEAAEANVLCCADEAALCWACDEKVHKANKLASKHQRVPLCSSHMPKCDICQEXVGYFFCLEDRALLCRKCDVSVHTANSFVSAHRRFLLTGIKVGPEPAEPDSGEGDGVCVGASSSTXKLHSGSASVSRXETXNPLXVECKAAAPPGGGISXTGGSAAGSXPQCYIDEFLGFSDLDQSFDYIDNGSSKVCAGLIVFNANLADCSXLGGYDSPVLRSSEEELVDYECIGEVPETSWMVPQVPSPPTASGLYWPKSFQNPSDSSTMFVPDICHSQMQNPLRSQHNGTISKRRRQF
>MdBBX34
MVSPKSGGVEGVPCDFCSDQPAVLYCRADSAKLCLFCDQHVHSANLLSRKHVRSQICDNCSSEAVSVRCSTDNLVLCQECDWDAHGSCSVTAAHDRTPLEGFSGCPSALELASLLGLDLQDKNLPARPDPQLQNWDMGLPSVDPSWNGFGMQDLMVPIQNGVVDLTGDMKRQNSGGISGKQKQGIQKQLLELLKRDLGGGRGGGGSGSENLVPGTQTRNGWQEENGKGNGDVEGLASIDVRNENGGVGGVAARAASLETVLQQQTPFSTMLMMPEENRDGDMLWDSNPHGQTQIWDFNLGRLRDHEESGPLKVTYGSNVSGFMIKDFSELMKESSLTDTKMLRDIYQMNSPVGHDDIKFNITSNNPEGSLGPATSESNNVPIGQPLSGSVFGDDKGSGASNDISFMEQSFLMRGDSISMRTVGTKADMELLAQNRGNAMLRYKEKKKTRRYDKHIRYESRKARADTRKRVKGRFVKATTESPDGDALNVWKHGLVDPSNALQSWNSTLPSPCTWYHITCNSENSVIRVDLGDNNLSGILVPELGILANLEYLEVYGNNLFGSIPEEIGKLKKLVSLDLYQNNLTGTIPTSLGQLSSLRFMRFYNNRLTGSIPPSLGNLTSLQILELNSNLLTGTVPVEVSNLVQSGTNVSDNMLQATADRSNSTNQVPHRTRIWIRPTKLGVHKKELKNKQRVEERRRKEGEKAKQVALKGIKYAGKWYIKDSTDLCVMGSRVXLVFYLAAVAIASVECYSEGDALSVWKSSLVDPNNVLQSWDPTLRNPCTWFHVTCNSENSVTRVDLGDANLSGLIVPELGILANLQYLEVFGNNLFGSIPKEIGNLTKLVSLDLYQNNLTGTIPTSLGHLPSLRFMQQCIRQSTARDCTPYQFNSYHNNTRSTSSEVSEDGEMNTESLHNISMQCLYVAY
>MdBBX35
MVSPKSGGVEGVSCDFCSDQPAVLYCRADSAKLCLFCDQLVHSANLLSRKHERSLICDNCASEAVSVRCSTDNLVLCQECDWDAHGSCSVSAAHDRTPLEGFSGCPSALELASLLGLDLQDKTLPARPDLQSQNWDMGLPSMDSSWNGFGLQDLMVPNRNQNCVVYRTGEMKRQNSGGIGGKQKHGIQKQLLELFKRDLDGGGGGGGGGGGGGGENLVPGTPARNGWQEENGSENMEGHASIDVRNENGGVDGVVAPAAASQPVLQQQTPFTTLLMMPEENRDGDMLWDSNPHGHNTQIWDFNLGRLRDHEESGPLEVTYGSNDSGFMIKNFSELVKETSLTDTKMFRDMYQVNCPIGHEDIKFNLNFDGHHQGPATSASSNVPIGRPSSGSVFGEDKCCGSSTDINFMEQSFVMKGDSLRTVGTKADMELLAQNRGNAMLRYKEKKKTRRYVSFLSSSTLPVPPSPYNRTCAIFVNRYEKHIRYESRKARADTRMRVKGRFVKATTDAPDASLSQMAIWVLLLHLVAAALVLLSPATANLEGDALYALRQAVKDPNSVLQSWDPTLVDPCTWFHVTCDGDNRVTRLDLGNANLSGNLVPELGRLERLQYLELYMNNLMGSIPEQLGGLKSLVSLDLYHNNFSGSIPPSLSNLSNLKFL
>MdBBX36
MVMKPENQWLSGGGRRDENKWEDSMRTLCDVCESAAAILFCAADEAALCRSCDEKVVGFFGQAEYSTLIYTNGEGVHLCNKLANRHVRVGIATPSDVPCCDICENAPAFFYCEVDGSSLCLQCDMIVHVGGKRTHGRYLLFRQRVEFPGNKLGRSEELGLQPLDQKKVQRDQNQQPDLKTGENQHNHNVSPTAVLYNNIDGDYKMDNTPIDLNSRPQRIRGQASTNQEQGVGVLNGVNDESASVVPVQSFRK
>MdBBX37
MKKVYRACELCDQEASFYCPSDSAFLCSRCDARVHQANFLVARHLRQPLCSNCKSVAGTRDLHSLCSSCSPEFFSGDCDGDAKSSSSSDCSACISSTEMGTTKTGYENRKSESSVTDVSGSNVPYKFSGMKRNILPKFSGAXRNNSVXRARARTSRSVDAXAEGSFVNWCKRLGVNGNLAESVVSTASNAFGFCLERLASVPPRVCLAASFWFGLRFCGDRSVFTCQNLRRVEELSGVPVKLILAVEAKLGSELRVRRARRDDLEEGWAEC
>MdBBX38
MPGMKTVVLNQHVSWNKLKKKQPAMEENAGYMKRIRIIYNDPDATDYSSEDGEEYDIEGNLFQHCKRFVSEILVVETECESSXGTNGGKIGHRMGFGDSKKCNRVLPKGVRRRKWGKYAAEIQDPFQRIRKWLGTFNTAEEAAAAYQQKKREFETIQSQQKIKSRRKNIQLSDKHEFESSQLMEGAKHELQGVPLSEEGQDSSFCHPSPSSVLEISGSASLSFELEKLKEESCVEVSGGEGAVQQPVFEEEESIPMLPPLDVEQLNLGCDGNYMYSSLLDQFFDGMCDIVDDGMTDXVDYPVCNDKKGEVICLPPLDSDFGQQDFSWIDQKPEQVSRKEADCLPSIYDXIXIXFLSRNFSTATIIYEKPVHIQRQEDRCPSAAKQNRNFGELHNPLLPYHTSKFSVCCCCCCNMITDKKAANAMGGNTARACDSCLVKRARWFCXADDAFLCQRCDASVHSANQLASRHERVRLQGSSFKANEPMQLTADQATPAWHNGFKRKARXPRHNNKPGFAVKEEQEKLGLHPPLPFVPEIGCEEANLMEXEENEDLEQLLYRVPIYDPFAAKLCNISSTDQVENNTDXINLDDEEIEIRNMGNNHEGVQDDLDKLGGFLPTDMELAEFAADVENLLGGGLDEDCSDIKGVLGLLDEGKEVKVEEEVEGMEFNPSILDWSLDYDQSSAVPVQMGSEDKEEEEKLVLLTGAQSSDEMAFMENKQMVMKRKKICLRLDYETXITAWAX
>MdBBX39
MATLWSTECRPMWLKLETEEDFSEELEPLFDYRRVQPVNLICLDDDELDAPSASPPKRRKISDSVVEKVDEPVKVVNVISCEDKEEEDWLPPPPKVSAGAKRKGGDSTIMELRKKKQELASFAQSAENVLRSVEESVKRELSSSLEAVEEQPPKPRPERNKIVISIQDKDGVKQFRIYADDKFERLFKMYADNVKLDLQSLVFCFDGDKIGPAATPDALGMEENDIIEVFLQPKNLIRHLDESLMGTGRAFDRHLLVNRARQIWGFKVWKDNKMEKFCEFCLALRPVVYCKADAALLCLSCDAKVHSANTLFNRHLRSILCDLCRHFPACIQCLDHKMFMCRACDRALHTIASQHPKRAISSYTGSPSAEDFAALWGFKLNETDNCSAHLDLNGTLSNSCGSSCDSSAVNLDSLEQSCSQAEGLLAANSLTWISGAEPEAGSSSQQYKISPEGQENNFILHQILELKRIQLSGGNGPSLLEPGREQSDLSSSVLRTSKXLDVHLDQRLQHSQNAGIKFRQRDSPVQELKVDHLSFPFSQMEHMQPSSPAGLPLHTESFWQCRSPVQSNQVRSTPLWPQNMQDIGVCEELVCSDDFDIPDVDMTFQNFEELFGGDQDPIRAAVLHDKDVSYSSVEKGISLDKSDNGNASAANMMHQRLHLFSLIGLLTWTTIRLVTNLKTIKKTWILHVLFNRVQLCRSVFQGTAPKAVGMIVITARFPPSPEGRAQAVHLINYFATFGATEKLLLYDEKVTSSSCGNSRFAKRQDYVQ
>MdBBX40
MEPSSVTKCEPKFXLSGKNCEQNYRGRRKLQSLLHRFKQKLTKLEPLXRARVGDLGREQWFASAAQQGTQPTNPTPKKEIGFLNDEIALVASSGFTYSGFSHNAPFGPSVKCLQNWAGGPVFTGVWGRILMNSSKKVAHAVGGKTARACDSCIKKRARWYCAADDAFLCEACDSAVHSANDLARRHERVLLKTASSLKPSNKDDRTXAVSKTSXAPSWHRGFTRKPRTPRGGKSMTHHGKSKEGIRNLFPQVPEVGGDDNNSYDEENDEDQQLLYRVPIFDPSVAELCSNSGNSSEDAVANYEASNLSTVSDHVGSQSKAVSSLPNFNGHDGFLLPSDMDLAEFAADVDSLLGRGLNDDQCFGMEGLGLRDCKEKESKGRVKLEEDDDQDGIDGVDFMGCQLGESENDMMREPFVLNFEDYDDSPASCGEQDDKMIVGIDSNCTEDHEHEEADEDATDNXKKRKTILRLDYEAVITAWDGSPWTSGDRPDFDSEFLPDYMGVCGPGLHYPYGDLNGIGVHPAMVDGGREARVSRYREKRRTRLFSKKIRYEVRKLNAEKRPRMKGRFVKRSSFAGSAFPVLAK
>MdBBX41
MNSSKKVAHAVGGKTARACDSCIKKRARWYCAADDAFLCEACDSAVHSANDLARRHERVLLKTASSLKPSNKDDRTXAVSKTSXAPSWHRGFTRKPRTPRGGKSMTHHGKSKEGIRNLFPQVPEVGGDDNNSYDEENDEDQQLLYRVPIFDPSVAELCSNSGNSSEDAVANYEASNLSTVSDHVGSQSKAVSSLPNFNGHDGFLLPSDMDLAEFAADVDSLLGRGLNDDQCFGMEGLGLRDCKEKESKGRVKLEEDDDQDGIDGVDFMGCQLGESENDMMREPFVLNFEDYDDSPASCGEQDDKMIVGIDSNCTEDHEHEEADEDATDNRKKRKTILRLDYEAVITAWDGSPWTSGDRPDFDSEFLPDYMGVCGPGLHYPYGDLNGIGVHPAMVDGGREARVSRYREKRRTRLFSKKIRYEVRKLNAEKRPRMKGRFVKRSSFAGSAFPVLAK
>MdBBX42
MTLDVGKNFSKNAFFILSQEVTVPETPRTANKAAPSDLVLKISMGLQGGWSAPAVGLVAKLCDSCKNSTAALFCRADLVFLCLPCDARIHAANKLTTRHERVWMCEVCDQAPAAVTCKADAAALCVACDADIHSANPLARRHERVPVEPFYDSAESIIVKSTAAAPSSAGAAINYLVPNGDVLSKTKDVNNDPASNWLIPNPNFNSKLQMDIAPDITKSSGDLFFPEMDLLLELDYPNSIHTISGPGTDGVVPVQTDPIPPPSLKMNHNISGPADQNCFDMDFCSSKFSSSFSYPTQSLSQSVSSFSLDVGVVPDQNSLSDISYTFGRTACNGVSEPGDVSYSFGQKASNNVSEPGDISYPFGRKASNNVSEPGAPVSATPASQPATQLCGLNREARVLRYREKRKNRKFQKTIRYASRKAYAETRPRIKGRFAKRTKTETETFDLIYGSGSATFISDPQFGVVPTF
>MdBBX43
MLKEDQSNGTATANNWARVCDTCXAAACTVYCRADSAYLCSGCDATIHAANRVASRHERVWVCEACERAPAAFLCKADAASLCTACDADIHSANPLARRHQRVPILPISGCLYSSQATEQGEMGVAVSAGAETEDGFLSQEGDDTIYEEDEDEAASWLLLNPVKNNNNNNNTNTQNNGFFFGAEVDEYLDLVEYNTCADQNNQFTDHHQQHDQQQQQQYGVPYKNYGGDSVVPIHQHGEVGKAHQLQKQSFHQLGLEYESSKAAYSYNGSLSHSVSVSSMDVGVVPDSTMSDISISHPRTPKGTIDLFSGPTIQMPTQLSPMDREARVLRYREKKKTRKFEKTIRYASRKAYAETRPRIKGRFAKRTEMEVEVDQMFATSLMAENGYGIVPSF
>MdBBX44
MLKEDQSNGTATANNWARVCDTCXAAACTVYCRADSAYLCSGCDATIHAANRVASRHERVWVCEACERAPAAFLCKADAASLCTACDADIHSANPLARRHQRVPILPISGCLYSSQATEQGEMGVAVSAGAETEDGFLSQEGDDTIYEEDEDEAASWLLLNPVKNNNNNNNTNTQNNGFFFGAEVDEYLDLVEYNTCADQNNQFTDHHQQHDQQQQQQYGVPYKNYGGDSVVPIHQHGEVGKAHQLQKQSFHQLGLEYESSKAAYSYNGSLSHSVSVSSMDVGVVPDSTMSDISISHPRTPKGTIDLFSGPTIQMPTQLSPMDREARVLRYREKKKTRKFEKTIRYASRKAYAETRPRIKGRFAKRTEMEVEVDQMFATSLMAENGYGIVPSF
>MdBBX45
MALVKWKYLXVLDSIIDAGESHDVRCRPTWSVGSNSATRERIIFSEKTQRSCEKRNFQKLKADSASFAIKREMKNCELCRLPARIFCESDQAMLCWDCDAKVHGANFLVARHSRSLLCHGCQSPTPWNASGEKLGHTFSVCESCVVRDGSRDEEEEEVSQDGNDDEFDSDNDEIEDDDDADDDEGGDNQVVPLSSTATPPPPTSSASSSEQSATASNNGDGDSSEDATAVSLKRFRETASDLRSQVDDLDRSCPHRRCGSAKAARAGRTEPDDGATSVDSSRPRKDRRIDLNRPGSLSSPVIESTRRFRRQDNP
>MdBBX46
MKNCELCRLPARIFCESDQAMLCWDCDAKVHGANFLVARHSRSLLCHGCQSPTPWNASGEKLGHTFSVCESCVVRDGSRDEEEEEVSQDGNDDEFDSDNDEIEDDDDADDDEGGDNQVVPLSSTATPPPPTSSASSSEQSATASNNGDGDSSEDATAVSLKRFRETASDLRSQVDDLDRSCPHRRCGSAKAARAGRTEPDDGATSVDSSRPRKDRRIDLNRPGSLSSPVIESTRRFRRQDNP
>MdBBX47
MGYMCDYCQVQRSMVHCRSDAACLCLSCDRNVHSANALSRRHLRTLICERCNSQPALVRCTEERVSLCQNCDWMGHQASTSASGHKRQTLNCYSGCPSSAELSSIWSFVSDLPSNGESACEQEMGLMSIAENSTRSEWSQTESNTRQSASGADEVNPAHSMEKSGILVGSSSVPERSHARHVVGQLSGSVNASLPKLYSHGGKGTGLPEDDDLYDDLDMDEMELNLENYDELFGVSLNHSEELFKNGGIDSLFGAKNVSRDCQDAVAADGSSFGLGNAPQPACSNAASADSVMSTKTDPVICFPAKQAHSNLSFSGXTGESSAGDCQDCGASSTPWXPPCPESSMQSANRSNAVMRYKEKKKARKFEKRVRYASRKARADVRKRVKGRFIKAGEAYDYDPLNQARTRSY
>MdBBX48
MKKLFRACELCDQEASFYCPSDSAFLCSRCDARVHQANFLVARHVRHPLCSNCKSVAETPDHHSLCXSCSPEIFSGDCDGDAMSSSSDCSACISSTEMGTTKTGYENPKSESSLTEVSGSNTPHRFPGAKRNMLWKFSGAKRNYSVPSARARTPRRVDARAEGSFVNWCKSVGVNGNLAAAVVSTASNASGFCLERLAGVPLRVSLAASFWFGLRFRGDRSVSTCQNLRRVEVLSGVPAKLILAVEAKLGSELRIRRARRDDLEEGWAEC
>MdBBX49
MFVLASLNDLMSLPSSLIVPQDKAAFIFCVEDRALICQDCDESIHSANSRAANHQRFLATGIRVALNSGCSKDTEPNSLEPPXSHSSHTIVSTKVPTPQASGFSXPWGVDDLLQLXDFESSDKKESFEFGELEWIADMGIFGVEQFPQKALAAAEVPQLPPSQATNFTSYRPAKSNSPYKKPRIEMLEDDDDHFTVPDLG
>MdBBX50
MDSSLKCSITQKLPNERQIPKVSGEEQGNDLSLELLIIDANLVRRLALRHNLYLFRLQAHCSNKMVQDFWKGNPFTLKLQVGSAEFSPTRNTSNSVLGNYQLNGSRDEVVEVASDLRNESLTREKNLSKKEVMNGNQKPEWLDSFIKIIFFDACPDHPVDKNEKNRYLNERNRYCVDCNTAACQYCIDSGDHRHHRTLQIYHYIYQGAVPLDXMKKHMDCSQIQVKAFSRKASASVPPFLSVQPSKQRKRVPKPEGNLSKRKGKPCRAPFF
>MdBBX51
MKIQCDACEKAPAKVICCADEAALCAKCDVEVHAANKLASKNQRLLLECLSKSNKLPTCDICQDKAAFIFCVEDRALVCQDCDELIHSXNSRSANHQRFLATGIRVALSTGCSNDTEPSSLEPPSSHSSHKIVSTKIPTPQASGISSPWGVDDLLQLSDFESSDKKESFEFGELEWIADMGVFGEEQFPQKAMAAVAEVPKLLVSQSTNFTSYRPAKLNNPYKKPRIEMLEDDDDHFTVPDLG
>MdBBX52
MASKLCDSCQSATATLFCRADSAFLCVNCDSKIHAANKLASRHPRVWLCEVCEQAPAHVTCKADDAALCVTCDRDIHSANPLSSRHDRVPVTPFYDSVNSAAXSVPVVKSVVNFLDDRYLSDVDGETEVSREEAEAASWLLPNPKAMENPDLNSGQYLFQEMDPYLDLDYGHVDPKLEEAQEQNSCGADGVVPVQSKNMQPLLVNDQSFELDFSAGSKPFVYGYHHARCLSQSVSPLNFLRYQTDPKKILHSISDPLLCASGIIVVXGHQRRAGWQRGDRCCGDIATGGPALVRGSRGEGAEVQREAEEPKVREDDTVRFEKSVRGNSAANQRQVREAHGGGDRSRXDVPLRRRSVVLG
>MdBBX53
MASKLCDSCQSATATLFCRADSAFLCVNCDSKIHAANKLASRHPRVWLCEVCEQAPAHVTCKADDAALCVTCDRDIHSANPLSSRHDRVPVTPFYDSVNSAAXSVPVVKSVVNFLDDRYLSDVDGETEVSREEAEAASWLLPNPKAMENPDLNSGQYLFQEMDPYLDLDYGHVDPKLEEAQEQNSCGADGVVPVQSKNMQPLLVNDQSFELDFSAGSKPFVYGYHHARCLSQSVSPLNFLRYQTDPKKILHSISDPLLCASGIIVVHGHQRRAGWQRGDRCCGDIATGGPALVRGSRGEGAEVQREAEEPKVREDDTVRFEKSVRGNSAANQRQVREAHGGGDRSRXDVPLRRRSVVLG
>MdBBX54
MKIQCDVCEKAPATVICCADEAALCAKCDVEVHAANKLASKHQRLLLQSLSNKLPKCDICQDKIAFIFCVEDRALFCQDCDEPIHSANSLSANHQRFLATGIRVPLASSSTKEAETSSLEPSNQGAQKISTKVSAPQASGISSPWGVDDLLQLSDFESSDKNSMVSIEHVETALKDAPELTLFLLKDQRNGRYHNIRGSQVVCLFFHLSLTLRNSGLCFLQKDSLEFGELEWIADMGIFGDQYPQEAPAAAEVPQLPAPESSNFTSYRPPKSSSPQKKPRIEIPDDDDEYFTVPDLGRF
>MdBBX55
MRTLCDVCESAAAILFCAADEAALCRSCDEKVHLCNRLANRHVRVGLATPSDIPCCDICENAPAFFYCEVDGSSLCLQCDMIVHVGGKRTHGRYLLFRQRVEFPGNKLGRSEELGLQPLDQKKVRRDENQLPDVKPKENEHNHNISPTAVLENNIDGDYKIDNTLIDLNTRPQRIRRQASKPGILCLLNVQIIDMQFESCEL
>MdBBX56
MKIQCDACEKAPAKVICCADEAALCAKCDVEVHAANKLASKNQRLLLECLSKSNKLPTCDICQCLKFQSRFVSLFLSHKHLVIPRTRQSFIFCVEDRALVCQDCDELIHSANSRSANHQRFLATGIRVALSTGCSNDTEPSXLEPPSSHSSHKIVSTKIPTPQASGISSPWGVXDLLQLSDFESSDK
>MdBBX57
MKKCDLCDSAAKVYCDSDQASLCWDCDVKVHGANFLVAKHSRTLLCHVCQSPTXWIGSGLKLCPTVSVCESCVNNNEGNHHXDEDEDDDDEEGQDGAEEDEENQVVPWSCKPPPPVSSTSSSSREERLSESVNISRSXARREPR
>MdBBX58
MASEAFWIHPANKLTTSHQRVWMCGVCQQAPAXVTCKADAAALCVSCDTDIHSANPIXRRHEWVPVEPFYDAAESIVVKSTTGPSSAAAALNYLVPNGDVVFKDIENNAASSWLIPNPNFNSKLHMDIAPDILKSSXDLIFPEIDSLLEFDYPTSVHTISGSGACNDSVVPVQXDPIPPPSFNMNYNISGPADHNCFDLDFCRSKLYSSFNNXLNLHSYKHSGLANKKTVTIQGVGKDQSVLLATSKSXKQNKPAALLHKSMMKQEFRRMAKAVGNQVADNHYRPDLKKSSPCKHESDQSSNASWSITTPTTMTAFCLDEFNAFWVSGSNDSGAAELKDSFDLQVTTLTMPFDSANALMRPSMTTRVQHSLGHPPPQATARAASPSLIXHLMSSANDQRSQAELLFNLCKLAXLSPIPGAQILQAXXAVGLEPHTGLRWLINTVFTGKLVLFQTT
>MdBBX59
MKIQCDACEKAPAKVICCADEAALCAKCDVEVHAANKLASXNQRLLLECLSKVELKEADCLPSCYGALPIPSYLCGHD
>MdBBX60
MKIQCNACEVXEAKVLCCADEAALCWACDQNIHAANKLASKHQRVPLSSSSSPMPKCDICQV
>MdBBX61
MASRRATTTLTKLALALASLNASTKNFISHQCRAIAVAASAPTFGRCTAPFSCPGIVSDRGNVASAKYLASAFTRSFHSTTPNFYSATSFSQKDGLAWRIFTKAGLDNTTVLQATDKFIDKQPKVTSGTSGPIMGSHLVGLLDNARRQKKDMKHDFVSVKHLVLAFQADARRGKLDPVIDRDDEIRRCIQILSRRTKNNPVIIXELGVGKXAIAEGLAQRIFDSPDCSRXRLRDPDVDGREXRRXSIRTDVIHNPTILFLDEPTSCLNSTSAFMVVKVLQGRAEHCATMICCADEAALCAKCDXEVHAVNKLTSKHQRLLLECLSKSNKLPICDICQDKAXFIFCVEDRALIC
>MdBBX62
MKKSCDLCLDLRPVVYCKADAAXLCLPCDAKVHSANPIVDSHQRXLLCDSCKYRSADDXCLDHRMFMCRVCDQXLHRHSSRPHQKRTMISSYTGCPSAKEFAAFWGFXLNENLSTSTGRNVISSHGDGGKYQKSSCNSFILDQILDLKXLQLSEENNPNSXLVSAHDQQSHDKRSSVHHHNSATSSRKFEXNEELPFYTESSWHCRSXVQNSQLWSQNMQDLGVCEEQTYDHADLNTPDVDSTFRNFXESFGADQYVSYEGHARAKEIASESTAPLLNFRVKLKKLNRNFEKRCSETKTMEMQNDTSCTAYGGHATSAMPQSPLKSQSXEDNAVFASLYSAIFDRKPSVSRYDVXESDHDSSSAHRHRQLYHSILVQDHQEMVNRHSRCLKRLQETSEEADALRRENVHLRSLNLELNKQLSLLIHASVQKQFGSPSSVQTTTPFGIVSGLRDMRIDDKRAERDVSNKSPTSVIESEGGDAENIDVERFSLPKSISVRSNGYVKAAQAAQAGASTATRTVTATAFNASQKVFVPKGVKEEEPPLELEVYNQGMFKTELCNKWQEVGECPYGDHCQFAHGIEELRPVIRHPRYKTEVCRMVLSGAVCPYGHRCHFRHALTENEKLMVPNKPRQRQFNRDR
>MdBBX63
MTAPATLGSMRHERVWMCKVCNQATAAVTCKVDAAALCVTYDPDIHSANPFAQRHEEEELDGVGGGDLSCEVVEEGLTVRKSDGEGESEVLVVKGGDEGRGGEEGGKGEGGGGXRREVGMG
>MdBBX64
MASKLCDSCQSATATLYCRTDSAFLCVNCNSKIHAASWLLPNPKAVENPDLNSGQCLFQEMDPYLDLDYGLWIRNLKKLRSRTAAARTASFCSGKLECSGNGATPPATLAEFTLDGSGGLDFYAVRTTVRDPSLCNYKTESKCDGYRSGTTDLEDCNEEQLIPNKGVRQRLKEDTSSKRFFKALRDRAEANPEALSHRCIFLRQHIIHYATSCHLHSHPLLHRHVLHPNYMAPPPSLQLRQPTCQPLRQCTSRFQIWFSGGFGSVSNPMPISSFSCPLDHLPRSPPLRNSSIEEAAAMPLQEYVDRMRILSAFSPPSLRHPVRHDIGDVDGSAVLELRGLKPLKLNAQVTISSTIEVVPTLPPLSSRVLGSKSFFASLLYRGTWIASLSSSTLSLTQPPDRCDLIPNREEHPLVQILGLRPSDPEKTLRVARTALKRAPAAPASVHASSVILACSL
>PbBBX1
MLKEDQSNGTATANNWARVCDTCRAAACTVYCRADSAYLCSGCDATIHAANRLASRHERVWVCEACERAPAAFLCKADAASLCTACDADIHSANPLARRHQRVPILPISGCLYSSQATEQGGMGVVVSAGAETEDGFLSQEGDDTIDEEDEDEAASWLLLNPVKNSSNNNNNTNAQNNGFFFGVEVDEYLDLVEYNSCADQNNQFTDHHQQHDQQEQQQYGVQYKNYGGDSVVPVHQHGEGGKAHQMQQLQKQSFHQLGLEYESSKAAYSYNGSLSHSVSVSSMDVGVVPDSTMSDISISHPRTPKGTIDLFSGPTIQMPTQLSPMDREARVLRYREKKKTRKFEKTIRYASRKAYAETRPRIKGRFAKRTEMEVEVDQMFATSLMAENGYGIVPSF
>PbBBX2
MGLKGGWSAAAVGLVAKLCDSCKNSAAALFCRADLTFLCLPCDTRIHIANKLTTRHERVSMCEVCDQAPAAVICKADAAVLCVACKVDIHSANPLTQRHERVPVEPFYDSAESIIAKSTAAAPSFVGAAINYLVPNGNVLSNTKDVDNDPASNWLIPNSNFNSKLPMDIAPNITKSSGDLFFPEMDLLLEFNNPNSIHTISGPGTDSVVPVQTDPIPPPSLKMNHNISGPADQNCFDMDFCGSKFSSSFSYPTQSLSQSVSSSSLDVGVVPDQNSLSDISYPFGRTACNSISEPGDVSYSFGQKTSNNVSEPGDISYPFGQKASNNVLEPSARVSATPASQPATQLCGLNREARVLRYREKRKNRKFQKTIRYVSRKVYAETRPRIKGRFTKRTKTETETFDLIYGSGSATFISDPQFAVVPTF
>PbBBX3
MALKLCDSCKSATGTLFCRADSAFLCVNCDSKIHAANKLASRHARVWLCEVCEQAPAHVTCKADDAALCVTCDRDIHSANPLSRRHERVPVTPFYDSVNSATDSVPAVKSAVNFLDDRYFSDVDGEIEARREEAEAASWLLPNPKAMENPDLNSGQYLFPEMDPYLDLDYGHVDPKLEDAQEQNSCVTDGVVPEQSKNMQPQLVNDHSFEIDFSAASKPFVYGYHHAQCLGQSVSSSSMDVSIVPDANAMTDVSNPYNKSMTSAVESSHPAVQLSSADREARVLRYREKRKNRKFEKTIRYASRKAYAETRPRIKGRFAKRTEVEIEAERTCRYGIVPSF
>PbBBX4
MASKLCDSCQSAKATLFCRADSAFLCVNCDSKIHAANKLASRHPRVWLCEVCEQAPVHVTCKADDAALCVTCDRDIHSANPLSRRHERVPVTPFYDSVNSAADSVPAVKSVVNFLDNRYLSDVDGETEVSREEAEAASWLLPNPKAMENPDLNSGQYLFQEMDPYLDLDYGHVDPKLEEAQEQNSCGADGVVPVRSKNMQPLLVNDQSFELDFSAGSKPFVYGYHHAQCLSQSVSSSSMDISVVPDSNAVTDASDAYTKSLTAAVETSQLAVQLSSADRVARVLRYREKRKNRKFEKTIRYASRKAYAETRPRIKGRFAKRTEVEIEAERMCRYGVVPSF
>PbBBX5
MGYLCDYCQVQRSMVHCRSDAACLCLSCDRNVHSANALSRRHLRTLLCERCNSQPASVRCTEERVSLCQNCDWMGHQASTSASGHKRQTLNCYSGCPSSAELSSIWSFVSDLPFNGESTCEQEMGLMSIADNGTRSDWSQTESNTRQSASGADEVNAAHSMEKSGILVGSSSVPERSHARHVVGQLTGSVNASLPKLYSHGGKGTGLPEDDDLYDDLDMDEMELNLENYEELFGVSLNHSEELFKNGGIDSLFGAKNVSRDCQDAVAAEGSSIGLGNAPQPACSNAASADSVMSTKTDPVICFPAKQAHSNLSFSGVTGESSAGDCQDCGASSKLLMGEPPWCHPCPESSMQSANRNNAVMRYKEKKKARKFEKRVRYASRKARADVRKRVKGRFIKAVKSCMIVSQGLGFIEREGLMQTASVRFPFMFLWPKFICSIILPGGFTLVFQTITMLDALIIPVIIFCPPAPMTPIKSGCHGVFAAELVVSGH
>PbBBX6
MNGGTRNEEPGATRKRVCDYCGTSMALLYCRADSAKLCFSCDREVHSANQLFTKHTRSLLCDACDKSPASIFCTTEGSVLCQNCDWESHNISSSTVAAAGHARGALEGFSGCPCLSELLAVVGFENMDKKTLLLSDEDGGGRGGGGGGGFLGCGVDGFSDLEDGFSDFLVWDTPSVVSLDDLIVSNPAYKFQAMGVPPLPKNRNAACGQHKEEIIHQLRVLVKSEPDLFSEDVDVKSRKGFQSLASEPNTQPASFFTGFGHDAEPTAFPAQEAHESQYNGFKAENHDSCLKTSMRSYLQDCFVVPDKHLYNDGTGSRDNEGHGGQKNSKASSGFPKVVPHEISCQNRETALSRYKEKKKTRRYYIPISTQVSFSELEID
>PbBBX7
MVNPKSGGVEGVPCDFCSDQPAVLYCRADSAKLCLFCDQQVHSANLLSRKHVRSQICDNCASEAVSVRCSTDNLVLCQECDWDAHGSCSVTAAHDRTPLEGFSGCPSALELASLLGLDLQDKSLLARSDPQLQNWDMGLPSMDSSWNRFGMQDLMVPIQNGVVDLTGDMKRQNSGGISGKQKQGIQKQLLDLLKRDLDGSGDGRGGGGSGSENLVPGTQTRNGWQEENGNGNGDVEGLASIDVRNEKGGVGGVAARAASLETVLQQQTPFSTLLKMPEENRDGDMLWDSNPHGQNTQIWDFNLGRLRDHEGSGPLEVTYGSNVSGFMIKDFSELMKEPSLTDTKMLRDIYQMNCPVGQDDTKFNITSNNPAGSLGPATSERNNVPIGQPSSGSVFGDDKGSGASNDINFMEQSFLMRGDGISMRTLGTKADMELLAQNRGNAMLRYKEKKKTRRYDKHIRYESRKARADTRKRIKGRFVKATTEAPDVVAIASVDCNSERDALNVWKYSLVDPNNALQSWNSTLPSPCTWYHVTCNSENSVIRVDLADNNLSGILVPELGILANLEYLEVYGNNLFGTIPEEIGNLKKLVSLDLYQNNLTGTIPTSLGQLSSLRFMRFYSNRLTGSIPPSLGNLTSLQILELNSNLLTGTVPVEVINLVQSGSYLVTDLGHNQFDISVSSVAIASVESNSEGDALSVWKSSLVDPNNVLQSWDPTLVNPCTWFHVTCNSENSVTRVDLGDANLSGLIVPELGILANLQYLEVFSNNLFGSIPKEIGNLTKLVSLDLYRNNLTGTIPTSLGHLRSLRFMRVFSNSLTGPIPRSLGKLKSLQILELNSNLLTGTIPAELLYLVRFGNLNLL
>PbBBX8
MITDKKAANAMGGNTARACDSCLVKRARWFCAADDAFLCQRCDASVHSANQLASRHERVRLQGSSFKANEPMQLTADQATPAWHRGVKRKARTPRHNKKPGFPIKEEQEKVGLHPPLPFVPEIGCEEANLMEDEENEDLEQLLYRVPIYDPFAAKLCNISSTDQVENNTDAINLDDEEIEIRNMGDNHEGVQDDLDKLGGFLPTEMELAEFAADVENLLGGGLDEDCSDIKGVLGLLDDGKEVKVEEEVEGMEFNPSILDWNLDYDKSSAVPVQMGNEDNEEEEKLVLLTGAQSSDEMAFMENKHMEMKRKKICLRLDYETVITAWASQGSPWTNGTRPELNPDDGWLDCMGMWPTEIPQPHGDTAGCVSGRGDDRGREARVSRYREKRRTRLFSKKIRYEVRKLNAEKRPRMKGRFVKRTTSSFGGVGSSSSNAPAAAFPYLMINK
>PbBBX9
MITDKKAANAMGGNTARACDSCLVKRARWFCAADDAFLCQRCDALVHSANQLASRHQRVRLQGSSVKANASVQLIADQAAPAWHKGFKRKARTPRHNKKPGFAAKDEQEKVGLHPPLPFVPEIGCQETNLMEDEENEDLERLLYRVPIYDPFAAELCNISSSDQVGNNTGAIDLDDEEIEIRNTGNDLDNLGGFLRSDMELAEFAADVENLLGGGLDEDCSDIKGILGLLDEGKEVKVEEEVEGIEFNPSILDWNLYYEQSSAVPVLMGSEEDKEEEEKVVLFMGAQSSDEIGFMENKQIVMKRKNICLKLDYEAVITAWASQGSPWTTGTRPELNPDEGWLDCMGMWPTEIHQAHGDSAGLQGMWPTEIHQAHGDSAGCVSGRGDDPRREARVSRYREKRRTRLFSKKIRYEVRKLNAEKRPRMKGRFVKRTTSSFGGVGSSSSNAPAAAFPYLMINK
>PbBBX10
MNSSKKVAHAVGGKTARACDSCIKKRARWYCAADDAFLCEACDSDVHSANQLARRHERVLLKTASSLKPSNKDDRTTAVSKTSAAPSWHRGFTRKPRTPRGGKSMTHHGKSKEGIRNLFPQVPEVGGDDNNSYDEENEEDQQLLYRVPIFDPSVAELCSNSGNSSEDAAANYEANNLSTVSDNVGSQSKAVSSLPNCNGHDGFLLPSDMDLAEFAADVDSLLGRGLNDDQCIGMEGLGLRDCKEKESKGRVKLEEDDDQDGIDGVDFMGCQLGESEIDMMKEPFVLNFEDYDDSPASCGEQDDKMIVGIDSNCTEDHEHEEADEDAIDNSKKRKTILRLDYEAVITAWDGSPWTSGDRPDFDSECLPDYMGVCGPGLHYPYGDLNGIGVHPAMVDGGREARVSRYREKRRTRLFSKKIRYEVRKLNAEKRPRMKGRFVKRSSFAGSAFPVLAK
>PbBBX11
MNSSKKVAHAVGGKTARACDSCIKKRARWYCAADDGFLCQACDSAVHSANQLAHRHKRVLLKTASSLKPSNKDDRASAVSETSAAPSWHRGFTRKARTPRGGKSMTHHGKSEEGVRNLFPQVPEVGGDDINSYDEENKEDQQLLYRVPIFDPFVAELCNNSGNSNEDAVANYEANNLSTVSDHVGIESKAVSSLPNFNCHDGFPLPSDMDLAEFAADVDSLLGRGVDDDECFGMERLGFMDCKKKESNGRVKLEEDDDQEGTDDVDFMGCQLGESEIDMMREPFALNFEDYDDSPASCGEQDDKLRVGSYSKCSTEDHEREDADDDARDNSKKRKMILRLDYEAVITAWDGSPWTSGDRPDFDSECLPDYMGACGAELHYPYGEMNGLGVHPAMVDGGREARVSRYREKRRTRLFSKKIRYEVRKLNAQKRPRMKGRFVKRASFAGSAFPVLAK
>PbBBX12
MRTLCDVCESAAAILFCAADEAALCRSCDEKVHLCNKLANRHVRVGIATPSDVPCCDICENAPAFFYCEVDGSSLCLQCDMIVHVGGKRTHGRYLLFRQRVEFPGNKLGHSEELGLQPLDQKKVQRDQNQLPDLKTGENQHNHNVSPTAVLDNNIDGDYKMDNTPIDLNTRPQRIHGQASTNQEQGVGVLNGVNDESASVVPVRSFRK
>PbBBX13
MRTLCDVCESAAAILFCAADEAALCRSCDEKVHLCNKLANRHVRVGLATPSDVPCCDICENAPAFFYCEVDGSSLCLQCDMIVHVGGKRTHGRYLLFRQRVEFPGNKLGRGLQPLDQKKVRRDENQLPDVKPKEGEHNHNISPIAVLDNNIDGDYKIDNTLIDLNTRPQRIREQASNNQEQGVGVLNGVNDESVSVVPV
>PbBBX14
MRTLCDSCESAAAIVFCAADEAALCRACDEKVHMCNKLASRHVRVGLATPSEVPRCDICENAPAFFYCEIDGSSLCLQCDLIVHVGGKRMHGRYLVLRQRVEFPGDKPGNIEDPASQPTDPGETRRIQQPHPPRMTIGENLQNRRVSPIRASDANADAHVKMDKKLIDLNMKPHRMHGQASNKED
>PbBBX15
MKIRCDLCDKEEATVFCSADEAALCDVCDHQIHHANKLASKHKRFSVLHPTFKDSPLCDICQERRGFLFCQEDRAILCRECDHSIHKSNEHTQKHSRFLLPGVKLSAASSLYPTSSACSNFPEVMTAKINDARASKASTKRQSTVSRNKILSSPSSLLEHTISSSSDKKVEENYCFSDYGSGSTSSISEYLMEKLPGWHVEDLDFSYDHSNAFCEVGSAHYL
>PbBBX16
MKIRCDVCDKEEATVFCSADEAALCDVCDRQIHHANKLASKHKRFSLLHPTFKDSPLCDICQERRAFLFCQEDRAILCRECDLSIHKSNEHTQKHSRFLLPGVKLSAASSLYPSSSACSNFSEVMTAKTNDARASKSSTIRHRTVSSNEILSSSSPSLMEQTMSSSSYKKIEENYCVSDNGSGSTSSISEYLMETLPGWHVEDLLDFSYDHSNAFCEVGSAYYL
>PbBBX17
MKIQCDVCNKDDASVFCTADEAALCDACDHRVHHANKLASKHHRFSLVHPSSKEFPVCDICQERRAFLFCQQDRAILCRECDLPIHNANEHTLKHNRYLLTGIKLSATSALYKSSPPRPTVATASSETAATDLKKHQPSTKKSVSAASPAISNPNPPPISVKNSTSTAAVDKRGGNLVGATSTISEYLIETLPGWHVEDFLDFSNAPFGFSKADNDMMLSFSEAYPESNLNSFSSENMGMWVRQASQAPPYQYSQMGGGFVGFEETKEGTNMKASNRMWMDDGFTVPQISPPSVGSKRFRPF
>PbBBX18
MKIQCNVCEAAVANVLCCADEAALCWACDEKVHKANKLASKHQRVPLCSSHMPKCDICQEAVGYFFCLEDRALLCRKCDVSVHTANSFVSAHRRFLLTGIKVGPEPAEPDSGGGNGVCVGASSTVKLHSGSASVSRCETHNPLPVECKEGAPPGGGISFTGGSAAGSVPQCYIDEFLGFSDLDQSFDYIDNGSSKADCSKLGGYDSPVLRSSEEELEDYECIGEVPETSWMVPQVPSPPTASGLYWPKSFQNLSDSSTTFVPDICHSQMQSSLRSQHNGTISKRRRQF
>PbBBX19
MKVQCDACEKAPAKVICCADEAALCAKCDVEVHAANKLASKHQRLLLECLSKSNKLPTCDICQDKAAFIFCVEDRALVCQDCDESIHSANSRSANHQRFLATGIRVALSTGCCNDTEPSSLEPSSSHSSHKIVSTKIPTPQASGISSPWGVDDLLQLSEFESSDKKESFEFGELEWIADMGVFGKEQFPQKAMAAVDEVPKLPVSQSTNFTSYRPAKLNNPYKKPRIELLEGDDGHFTVPDLG
>PbBBX20
MKIQCDVCEKAQATVICCADEAALCAKCDVEVHAANKLASKHQRLLLECLSKSNKLPRCDICQDKAAFIFCVEDRALVCQDCDESIHSWNSRSANHQRFLATGIRVALSSGCSKDTEPSSLEPPSSHSSHKIVSTKVPTPQPSGFSSPWGVDDLLQLSDFESSDKKESFEFGELEWIADMGIFGVEQFPQKALAAAEVPQLPPSQATNFTSYRPAKSNSPYKKPRIEMLEDDDDHFTVPDLG
>PbBBX21
MKNCELCRLPARIFCESDQAILCWDCDAKVHGANFLVSRHSRSLLCHGCQSPTPWKASGEKLGHTFSVCESCVLPDGGRDDDDESQGGNDEEFDSDNDEIDDDDDDDDDEDVDFDEDGDNQVVPLSSTATPPPPTSSASSGEQSATAFNNGGGGDSKTAPAVSLKRFRETASDLRSQIADLDRSCPHQRCGSAKAARAGPSERNGGATSVDSSRPRKDRRIDLNRPASPSSPVIEPPRSFRRLGNP
>PbBBX22
MKNCELCRLPARIVCESDQAMLCWDCDAKVHGANFLVARHSRSLLCHGCQSPTPWNACGEKLGHTFSVCESCVVRDGSRDEEEEEEVSQDGNDDEFDSDNDEIDDDDDADDDEGVGFDEGGDNQVVPLSSTATLPPPTSSASSSEQSATASNNGDGDGSEDATAVSLKRFRETASDLRSQVDDLHGSCPHRRCGSAKAARAGRTEPDDGATSVDSSRPRKDRRIDLNRPGSPSSPVIESTRIFRRQDNR
>PbBBX23
MKKCDLCDSAAQVYCDSDQASLCWDCDVNVHGANFLVAKHSRTLLCHVCQSPTPWIGSGLKLCPTVSVCESCVNNNEGNHHEDDDDEEEEGQDGAEEDEENQVVPWSCKPPPPVSSTSSSSREERLSESVNISRSTARREPR
>PbBBX24
MKKLFRACELCDQEASFYCPSDSAFLCSRCDARVHQANFLVARHVRHPLCSNCKSVAETPDRHSLCSSCSPEIFSGDCDGDAMSSSSDCSACISSTEMGTTKTGYENPKSEGSVTEVSGSNTPYRFPGAKRNMLCKFSGAKRNYSVRSARARTSRRVDARAEGNFVNWCKNVGVNGNLAAAVVSTASNASGFCLERLAGVPLRVSLAASFWFGLRFRGDRSVSTCQNLRRVEVLSGVPAKLILAVEAKLGSELRIRRARRDDLEEGWAEC
>PbBBX25
MKKVYRSCELCDQEASFYCPSDSAFLCSRCDARVHQANFLVARHFRQPLCSNYKSVAGTPDLHSLCSSCSPENFPGDCDGDAKSSSSSDCSACISSTEMGTTKTGYENRKSESSVTDVSGSNVPYKFSGMKRNILPKFSGARRNNSVRRVRARTSRSVDAKAEGSFVNWFKKLGVNGNLAAAVVATASNAFGFCLERLASVPPRVCLAASFWFGLRFCGDRSVFTCQNLRRVEELSGVPVKLILAVEAKLGSELRVRRARRDDLEEGWAEC
