# Supplementary material for: Genome-wide identification and expression analysis of the B-box transcription factor gene family in grapevine (Vitis vinifera L.)
Source: BMC Genomics. 2021 Mar 29;22:221. doi: 10.1186/s12864-021-07479-4 (PMC8008696; doi:10.1186/s12864-021-07479-4)
Supplement: Supplementary file 6 — Additional file 6: Table S2. Segmental duplications within grapevine VviBBX genes and Ka/Ks ratios analysis of segmental duplicate gene pairs [file 12864_2021_7479_MOESM6_ESM.xlsx]

## Sheet: Sheet1
Table S2 Segmental duplications within grapevine VviBBX genes and Ka/Ks ratios analysis of segmental duplicate gene pairs
VviBBX Gene	Block 1			VviBBX Gene	Block 2			Ka	Ks	Ka/Ks	Date (Million years ago)	Selection pressure
	Chr	Start	End		Chr	Start	End
VviBBX9	chr:19	5275677	6085291	VviBBX10	chr:12	7101002	7511208	0.5096	1.2251	0.415966	94.2385	Purifying selection
VviBBX12a	chr:1	21240516	22853689	VviBBX12b	chr:14	24525304	25536232	0.3081	1.0024	0.307362	77.1077	Purifying selection
VviBBX19a	chr:3	69711	760330	VviBBX19b	chr:4	19151034	19795338	0.1428	1.0099	0.1414	77.6846	Purifying selection
VviBBX21a	chr:3	40975	1730564	VviBBX21b	chr:18	11196526	12904974	0.338	1.4304	0.236298	110.031	Purifying selection
							Means	0.324625	1.16695	0.275257	89.7654
