# Supplementary material for: Genome-wide identification and expression analysis of the B-box transcription factor gene family in grapevine (Vitis vinifera L.)
Source: BMC Genomics. 2021 Mar 29;22:221. doi: 10.1186/s12864-021-07479-4 (PMC8008696; doi:10.1186/s12864-021-07479-4)
Supplement: Supplementary file 7 — Additional file 7: Table S3. Segmental duplications of BBX genes between grapevine and Arabidopsis and Ka/Ks ratios analysis of segmental duplicate gene pairs [file 12864_2021_7479_MOESM7_ESM.xlsx]

## Sheet: Sheet1
Table S3 Segmental duplications of BBX genes between grapevine and Arabidopsis and Ka/Ks ratios analysis of segmental duplicate gene pairs
VviBBX Gene	Block 1			AtBBX Gene	Block 2			Ka	Ks	Ka/Ks	Date (Million years ago)	Selection pressure
	Chr	Start	End		Chr	Start	End
VviBBX2	chr:14	20100686	24158205	AtBBX1 (AT5G15840)	chr:5	5058699	5300642	0	0	-
VviBBX2	chr:14	20669987	24948000	AtBBX3 (AT3G02380)	chr:3	337906	548846	0	0	-
VviBBX5	chr:4	6187949	8911966	AtBBX4 (AT2G24790)	chr:2	10449631	10764810	0.304	3.0247	0.100506	232.669	Purifying selection
VviBBX5	chr:4	6021156	6844194	AtBBX5 (AT5G24930)	chr:5	8633114	8751636	0.2364	2.3026	0.102667	177.123	Purifying selection
VviBBX6	chr:11	17793689	19622438	AtBBX6 (AT5G57660)	chr:5	23106298	23356989	0.4334	4.5333	0.0956036	348.715	Purifying selection
VviBBX7	chr:12	9122981	10309237	AtBBX8 (AT5G48250)	chr:5	19522238	19587841	0.2586	1.8938	0.136551	145.677	Purifying selection
VviBBX7	chr:12	9081555	10047884	AtBBX7 (AT3G07650)	chr:3	2444688	2491180	0.2405	1.4182	0.169581	109.092	Purifying selection
VviBBX10	chr:12	7028459	7336737	AtBBX10 (AT3G21880)	chr:3	7536719	7716387	0.4505	1.8412	0.244677	141.631	Purifying selection
VviBBX10	chr:12	7078502	7293953	AT2G32310	chr:2	13724394	13747810	1.1635	2.5361	0.458775	195.085	Purifying selection
VviBBX11	chr:7	1634510	4750345	AtBBX11 (AT2G47890)	chr:2	19277884	19681546	0.4326	2.9131	0.148502	224.085	Purifying selection
VviBBX12a	chr:1	22097588	22570236	AtBBX12 (AT2G33500)	chr:2	14180978	14260739	0.6758	1.9288	0.350373	148.369	Purifying selection
VviBBX15a	chr:1	2080595	3718950	AtBBX15 (AT1G25440)	chr:1	8877790	9056941	0	0	-
VviBBX15a	chr:1	2781375	3854446	AtBBX14 (AT1G68520)	chr:1	25585774	25784118	0.497	2.1521	0.230937	165.546	Purifying selection
VviBBX19a	chr:3	78495	1896304	AtBBX18 (AT2G21320)	chr:2	8998450	9179166	0.2016	1.9965	0.100977	153.577	Purifying selection
VviBBX19a	chr:3	260948	3032099	AtBBX19 (AT4G38960)	chr:4	17902266	18220324	0.1672	1.6246	0.102918	124.969	Purifying selection
VviBBX19b	chr:4	19042212	19656380	AtBBX21 (AT1G75540)	chr:1	28305218	28407182	0	0	-
VviBBX21a	chr:3	120122	3032099	AtBBX20 (AT4G39070)	chr:4	17902266	18220324	0.6433	2.5999	0.247433	199.992	Purifying selection
VviBBX21b	chr:18	11153817	11746340	AtBBX20 (AT4G39070)	chr:4	18139295	18232020	0	0	-
VviBBX21b	chr:18	11025678	11731993	AtBBX18 (AT2G21320)	chr:2	9101277	9230189	0	0	-
VviBBX21b	chr:18	10033200	12971832	AtBBX21 (AT1G75540)	chr:1	28157386	28524418	0.3634	2.1835	0.16643	167.962	Purifying selection
VviBBX22b	chr:19	419930	77852	AtBBX22 (AT1G78600)	chr:1	29537806	29577880	0.318	1.7874	0.177912	137.492	Purifying selection
VviBBX25	chr:5	20493929	23231766	AtBBX24 (AT1G06040)	chr:1	1730242	1837758	0.2351	2.4064	0.0976978	185.108	Purifying selection
VviBBX25	chr:5	21967317	23326057	AtBBX25 (AT2G31380)	chr:2	13368070	13439923	0	0	-
VviBBX27	chr:1	2781375	3854446	AtBBX27 (AT1G68190)	chr:1	25585774	25784118	0.9775	1.3275	0.736347	102.115	Purifying selection
VviBBX29a	chr:12	7162998	8863201	AtBBX29 (AT5G54470)	chr:5	21958059	22245810	0.7497	3.3606	0.223085	258.508	Purifying selection
VviBBX29b	chr:19	2541540	7674058	AtBBX28 (AT4G27310)	chr:4	13452117	13752103	0	0	-
							Means	0.463783	2.32391	0.216165	178.762
