# Supplementary material for: Genome-wide identification and expression analysis of the B-box transcription factor gene family in grapevine (Vitis vinifera L.)
Source: BMC Genomics. 2021 Mar 29;22:221. doi: 10.1186/s12864-021-07479-4 (PMC8008696; doi:10.1186/s12864-021-07479-4)
Supplement: Supplementary file 9 — Additional file 9: Table S4. The microarray data of the grapevine VviBBX genes in different organs, tissues and developmental stages [file 12864_2021_7479_MOESM9_ESM.xlsx]

## Sheet: Sheet1
Table S4 The microarray data of the grapevine VviBBX genes in different organs, tissues and developmental stages
GeneID	Stamen	BerryPericarp-FS	BerryPericarp-PFS	BerryPericarp-V	BerryPericarp-MR	BerryPericarp-R	Bud-S	Bud-B	Bud-AB	Bud-L	Bud-W	BerryFlesh-PFS	BerryFlesh-V	BerryFlesh-MR	BerryFlesh-R	BerryFlesh-PHWI	BerryFlesh-PHWII	BerryFlesh-PHWIII	Inflorescence-Y	Inflorescence-WD	Flower-FB	Flower-F	Root	Leaf-Y	Leaf-FS	Leaf-S	Carpel	Petal	BerryPericarp-PHWI	BerryPericarp-PHWII	BerryPericarp-PHWIII	Pollen	Rachis-FS	Rachis-PFS	Rachis-V	Rachis-MR	Rachis-R	Seed-V	Seed-MR	Seed-FS	Seed-PFS	Seedling	BerrySkin-PFS	BerrySkin-V	BerrySkin-MR	BerrySkin-R	BerrySkin-PHWI	BerrySkin-PHWII	BerrySkin-PHWIII
VviBBX2	305.624	1660.02	1609.7	662.153	1831.63	986.051	411.597	363.52	612.287	985.213	843.483	869.322	277.774	264.942	491.676	307.028	294.267	262.598	1450.94	662.292	1069.99	1466.98	262.182	1182.65	3395.41	4685.13	545.139	1886.5	2096.41	859.347	400.969	708.148	819.971	869.26	269.53	1096.13	523.858	647.899	331.514	505.792	294.771	1167.54	1696.14	740.779	760.001	1157.99	1366.38	611.804	481.449
VviBBX5	1212.89	3203.03	2463.04	3497.17	1341.49	3671.55	4169.57	3728.21	2267.93	2791.97	1958.98	2540.75	2358.23	3174.5	4339.71	1995.66	2090.9	2736.76	3650.63	4480.34	6531.05	6778.12	3349.15	5128.14	8103.34	3663.22	2731.99	7356.99	2109.78	2961.97	3074.32	2178.19	1958.45	3321.8	3222.18	5850.14	4104.41	3181.68	2789.88	1545.95	839.913	4742.04	3018.83	3527.82	4470.08	4618.61	4004.22	3464.25	4408.81
VviBBX6	4536.69	9669.71	6625.58	4791.13	2991.49	4063.61	8021.76	6484.04	6944.35	6596.55	14600.1	7407.94	2679.02	3525.18	5344.55	2164.44	1689.51	3850.3	10804.1	10557.4	8633.23	9051.73	6475.28	10412.2	11928.7	8241.46	8923.24	9019.1	5614.23	3248.38	4501.74	2728.9	8022.12	7910.66	6354	8336.09	7650.97	8892.18	6284.99	7183.36	5500.27	10918.1	8971.78	5722.94	6087.23	6695.47	4276.11	3893.83	4888.86
VviBBX7	3766.4	2438.48	2050.2	1083.38	360.121	1716.74	4254.38	2993.34	2177.38	2603.36	3962.19	1559.06	1103.7	1843.25	1427.96	2349.07	2344.62	2664.29	3384.31	3663.63	2331.5	2176.72	2157.83	2276.52	625.484	1646.61	2345.72	1612.86	1396.05	2248.54	2631.72	10508.5	1797.96	1570.72	3173.68	2171.61	4054.1	3856.51	3948.15	2637.19	2075.85	2759.33	2207.67	1172.07	2858.41	2383.42	1855.09	2423.66	2720.49
VviBBX8	5206.19	2534.99	2404.54	2470	1858.41	4342.62	7705.71	2671.68	3017.63	3186.92	6947.86	4873.93	2772.86	5778.74	3641.25	7708.34	7830.64	6994.07	4040.57	5372.35	5182.84	4620.97	9992.68	4577.1	1357.29	4671.03	7558.94	4549.92	4704.3	5847.77	6682.17	9426.58	2403.99	3460.72	4187.3	3229.85	7052.89	7110.14	6613.11	3604.97	5545.89	6781.53	1763.18	1548.34	4480.91	2676.75	4350.49	5480.53	6432.92
VviBBX9	7669.38	300.391	450.708	275.239	1483.26	993.068	127.506	88.9242	1669.11	1122.14	985.442	249.863	523.347	351.773	809.422	1165.34	574.618	757.629	212.605	377.363	5207.79	5977.57	523.386	404.624	1382.54	2882.31	1241.43	823.49	2386.65	1047.04	782.208	2349.79	241.065	156.541	185.42	177.258	172.009	278.108	266.444	421.968	496.954	302.703	933.508	596.873	300.615	1033.52	1399.38	404.552	310.887
VviBBX10	7488.44	194.492	190.102	123.907	490.253	253.315	134.936	211.227	382.413	945.939	469.116	119.731	187.393	166.893	221.097	149.004	157.122	133.563	152.058	183.588	998.145	992.439	230.701	183.038	248.854	863.189	178.994	310.29	655.672	163.53	90.52	3770.9	86.7008	71.1458	113.937	120.177	101.573	154.002	212.57	167.053	174.205	130.197	118.343	113.477	125.504	219.551	169.963	94.1667	82.7575
VviBBX11	2166.44	6712.35	9796.44	10586.6	8661.16	8340.02	6835.05	5432.14	4894.14	6862.53	13082.8	5300.83	10094.9	7817.93	7363.14	3478.52	2638.76	2435.79	6063.2	8851.8	5099.1	5463.31	7158.13	8850.82	8914.03	8684.66	6066.12	8752.24	4380.2	3903.14	3084.5	2810.86	8509.81	5222.42	10993.4	9326.22	8843.31	4678.73	3820.34	4968.33	2669.85	5009.39	7787.96	12036.2	11087.4	7467.69	5013.86	5679.14	3855.16
VviBBX12a	370.382	1574.92	1154.27	594.878	1626.36	1354.43	1722.23	862.15	1809.56	1526.32	1779.36	792.141	259.994	317.846	341.778	394.467	266.057	300.165	1244.58	1367.66	790.072	1246.37	1285.35	1943.61	852.967	986.288	1257.21	965.273	1281.94	453.878	319.114	461.545	2850.11	2242.95	3174.83	1127.44	1994.92	2004.88	1665.52	821.337	742.656	2012.79	1088.77	556.877	401.368	597.207	871.659	421.892	390.386
VviBBX12b	826.106	4266.44	4143.02	1073.44	582.081	911.491	5596.12	1898.59	1452.69	2138.4	3050.45	2462.11	569.442	781.694	838.734	2516.59	2880.15	4094.92	1150.62	3200.01	734.882	622.066	3057.71	1304.03	287.465	1203.78	3792.33	1372.55	1293.94	2176.3	4590.15	471.347	652.163	690.679	2360.94	625.108	1528.67	4223.4	3725.87	5287.74	1995.47	3801.04	1858.68	508.197	954.954	908.212	1420.02	2437.31	5117.34
VviBBX15a	734.092	2755.74	3669.26	967.333	2037.69	1331.18	1396.97	508.634	1288.27	1399.91	4299.63	2068.65	222.31	188.034	433.102	252.029	265.909	178.676	3034.06	5220.13	2469.25	2304.49	625.353	3797.12	6796.44	2562.62	1348.03	5455.56	1987.51	552.958	896.16	567.574	1318.37	770.648	1723.6	1147.11	2037.73	9037.38	3630.12	1618.52	1932.72	4009.41	3139.01	1001.67	857.997	1013.76	1024.92	578.888	682.791
VviBBX15b	64.1989	315.874	527.057	139.051	463.487	233.293	41.8989	122.419	201.1	194.255	115.523	637.194	87.2067	81.5378	174.527	127.678	70.1456	68.8222	142.802	172.077	116.177	203.968	104.217	9370.89	7083.56	822.169	103.193	180.174	300.021	94.19	94.1456	74.1433	141.489	79.9889	68.9922	71.5067	47.4222	68.62	73.7656	90.4789	77.8278	9824.66	254.24	139.324	84.8978	98.6567	171.69	50.7167	86.7356
VviBBX19a	741.536	2161.43	2976.26	5370.53	1066.94	3553.99	5181.66	2344.1	2211.82	3405.53	4098.29	3330.47	5289.08	2974.74	2817.51	2787.45	2117.19	2850.15	3442.72	1236.96	1930.77	1975.23	5201	4568.69	4336.12	3574.7	2688.57	1091.46	1475.32	2518.58	2121.19	1159.1	6303.79	7983.33	3567.21	8590.17	5105.93	822.241	864.012	1460.76	2271.15	4758.06	4271.91	4569.13	5111.2	1818.27	2760.17	2680.22	1997.15
VviBBX19b	837.089	8197.08	10894.8	9954.54	5482.06	8169.48	1975.26	3875.46	2366.92	5373.28	2323.12	8864.74	11301.8	10222.8	9906.31	5236.92	3832.6	2521.51	4164.05	2491.79	1704.49	1853.19	1297.19	5603	8380.39	2688.11	2480.27	2355.81	3258.91	2685.43	2595.95	2929.98	4687	6602.25	3380.63	9062.13	6608.5	4780.16	3195.68	5224.66	4338.43	1060.9	11110.2	8298.35	9898.95	6518.95	4021.34	2907.64	2041.94
VviBBX21a	89.825	350.981	785.177	371.043	1071.65	470.717	505.21	123.927	510.577	419.425	1713.99	447.169	110.399	215.574	259.823	254.429	242.554	735.394	125.433	431.993	276.281	350.878	1274.75	1128.02	724.797	995.341	178.218	560.557	532.809	509.393	669.965	118.73	197.853	207.446	1099.63	393.292	565.867	231.912	226.27	146.353	221.775	670.295	1665.9	948.158	1272.66	961.728	721.001	861.627	845.048
VviBBX21b	1003.89	543.568	1049.96	551.501	1513.57	522.97	2357.92	1532.71	1612.4	1950.65	3345.98	281.139	145.001	115.271	459.329	261.662	122.264	149.14	3646.09	5232.32	458.133	586.15	11100.6	4121.99	3616.08	1974.83	682.051	2213.31	501.853	371.051	385.521	448.694	2269.1	959.883	5204.23	1673	2695.81	10525.2	9615.91	2080.45	278.659	16549.9	970.941	1922.38	1061.13	685.156	429.981	448.356	616.719
VviBBX22a	117.939	201.173	307.706	171.21	167.393	232.784	127.487	96.2033	772.882	208.154	285.708	158.118	140.361	113.508	193.465	281.123	172.033	139.098	130.266	86.0025	157.542	121.757	216.266	219.639	263.106	870.981	112.083	121.421	252.143	264.262	242.152	119.303	105.794	76.4517	92.2392	73.8508	84.3925	284.503	488.738	242.739	207.241	1471.14	165.648	136.547	139.933	328.806	461.499	155.847	143.687
VviBBX22b	1463.51	3889.82	1524.1	2296.34	2243.61	2599.98	3263.21	3019.75	2952.04	2617.96	4651.35	2217.89	2918.89	3493.46	2215.03	2770.88	2071.6	2956.9	3411.6	3315.38	2477.34	1536.62	2291.65	2256.37	4734.72	791.207	1917.75	1831.44	1814.43	2018.43	2831.77	678.64	2714.14	2908.16	4121.5	3542.58	3953.22	4665.36	5812.92	3101.14	2696.93	2791.83	2284.57	2272.83	2487.48	2408.7	2033.22	2339.92	2470.33
VviBBX25	937.373	8123.98	6846.25	3527.61	1717.95	3425.03	10634.2	12566.7	10592.8	7439.2	6144.55	8173.43	848.567	1106.9	1838.29	721.63	1053.9	1021.06	11340	6693.26	6103.38	7511.32	1219.01	17031.7	21491.9	7909.15	3346.65	8184.51	2500.17	1824.83	1670.93	1646.56	5246.65	6523.13	2876.01	8968.01	6666.84	2527.62	2505.93	4042.51	882.42	10581.4	9437.03	4050.12	7145.48	5494.02	3791.64	3481.44	3060.39
VviBBX27	831.561	1490.54	1052.25	3185.64	3653.46	3385.48	526.31	548.841	1291.35	1639.86	691.786	794.851	4694.86	4399.72	3345.72	1831.06	1140.53	1159.48	1480.79	1208.09	532.857	533.979	649.809	1850.22	675.798	800.36	1095.59	1602.28	1712.59	835.593	1147.33	346.688	551.018	441.927	902.557	1010.73	810.61	1639.1	828.383	1256.92	858.713	1652.8	420.283	2400.38	3650.91	2219.55	1147.13	926.177	861.501
VviBBX28	1292.41	1109.8	1892.78	5708.54	12736.8	11344.5	1570.85	636.925	4127.67	3934.71	5129.33	1117.8	6885.67	8007.76	13591.5	16145	12135	5599.07	1913.47	1731.45	1695.4	4107.79	1307.93	1954.75	2713.61	3657.42	1067.24	872.925	19311.1	12620.6	7574.33	2296.62	1184.93	1007.02	2942.07	2747.44	4307.63	8192.41	4271.19	747.873	1383.38	2899.82	1860.85	7379.58	9356.82	10493.8	15812.1	12373.7	5560.3
VviBBX29a	953.391	1459.55	1584.14	996.595	801.773	861.24	2681.56	1841.58	1815.77	1367.66	3777.18	833.43	308.027	255.655	304.926	164.862	242.603	201.224	963.697	1111.65	1119.17	1083.32	182.61	1812.19	3662.02	1565.26	652.292	835.633	958.187	473.384	397.618	7410.29	1198.65	1141.52	616.062	1853.5	731.507	2171.21	2365.75	1399.35	638.555	352.67	1310.5	797.477	1031.87	886.262	844.686	661.278	556.062
VviBBX29b	2403.18	3665.89	2791.18	1971.13	1728.53	2374.89	5600.16	920.42	1802.56	2860.5	4194.84	2375.34	1815.71	1510.61	2500.41	950.914	764.097	1055.34	3295.91	3307.28	2355.33	2466.09	1191.42	1688.78	3491.58	1983.96	2489.36	2398.43	1488.07	1455.16	1875.85	2525.06	4130.81	4517.46	3246.31	4442.04	3888.86	4398.54	2438.92	4931.27	1841.13	2877.53	3950.73	2966.56	2887.51	3242.22	2054.24	1883.74	1847.08
VviBBX30	502.169	115.392	119.603	1234.47	491.945	1046.93	1503.02	204.724	235.765	691.816	5701.53	161.734	2412.54	1255.17	3190.66	493.298	759.336	1246.09	320.712	163.218	447.392	569.089	91.8083	264.087	1043.88	8308.43	210.419	253.59	454.848	2084.39	1252.12	608.237	743.601	898.822	1086.62	1606.63	1726.62	285.319	190.41	82.9192	188.512	282.598	186.488	997.632	657.86	1211.43	1551.79	1419.43	932.412
VviBBX32	2351.61	1490.86	858.501	1244.92	1139.86	2043.66	2036.04	625.803	577.451	1312.8	2943.19	690.509	1093.72	966.842	2031.01	666.032	624.664	1388.67	1115.7	800.199	2779.04	2637.75	371.203	1080.48	4082.01	4470.35	1027.88	1876.28	1376.41	1280.97	1548.88	9104.55	2339.93	1580.42	1165.52	1855.51	994.508	2576.98	2368.6	510.662	317.297	463.35	2508.57	2559.67	2171.62	2918.98	1670.1	983.967	1330.57
[truncated: 5 more columns]
