# Supplementary material for: Genome-wide identification and expression analysis of the B-box transcription factor gene family in grapevine (Vitis vinifera L.)
Source: BMC Genomics. 2021 Mar 29;22:221. doi: 10.1186/s12864-021-07479-4 (PMC8008696; doi:10.1186/s12864-021-07479-4)
Supplement: Supplementary file 12 — Additional file 12: Table S5. Primer sequences used in expression analysis of BBX genes in grapevine [file 12864_2021_7479_MOESM12_ESM.xlsx]

## Sheet: Sheet1
Table S5 Primer sequences used in expression analysis of BBX genes in grapevine
Gene	Forward and reverse primer sequence (5'~3')
VviBBX2	F	GCTGAACCCAGTGAAGAATAAC
	R	CTTGTGCGGAACGCTGTAAT
VviBBX5	F	CAGCCAAAGTGTATCGTCC
	R	TCCCTTGATTCTCGGTCTC
VviBBX6	F	GTTCTACTGGGAGTCAAGCG
	R	GAGGCGTATCTGATGGTTTTC
VviBBX7	F	GGCTTCTCCAACATTTCTC
	R	GGTTTCGCTTATTGGGTCAT
VviBBX8	F	GGATAGTGCTGTCTTGCGTTAC
	R	TGTCTGGTTCAATGGGTCGT
VviBBX9	F	CAACAGCTACTGGGAGAATAGG
	R	CATGGGTGATGAGGACATCTTAG
VviBBX10	F	CAGTCTCAATCTCAGGGTTGTT
	R	CCGATCATCTCATCACTGTTCTC
VviBBX11	F	GCAAATCAAGTTCTCCCATCT
	R	TTCCCTTCATCGCTACCAT
VviBBX12a	F	AGGGGTTATGAAGAATGTGGTC
	R	CTTGCTGTTGGGTTATTTGAG
VviBBX12b	F	AGATGGAGATGAGGGTGAGG
	R	TCGGCAACATAAGCAAAGAC
VviBBX15a	F	GATGATGCCTTCTTGTGCC
	R	TTCGAGTGAAACCCTGGTG
VviBBX15b	F	GGCTCGTTGGTACTGTGGC
	R	CGCATTGAGTCAGCGTTCTT
VviBBX19a	F	TAAGAGTTGGGCTGGCTGAC
	R	TGTTCCCTTCTTGCTTCACC
VviBBX19b	F	TAGATGGAACTTCCCTTTG
	R	CTCCTGGAAACTCAACTCT
VviBBX21a	F	AGGGGTTATGAAGAATGTGGTC
	R	TTGCTGTTGGGTTATTTGAG
VviBBX21b	F	TCTCCCATCCACCGTCCAT
	R	CACCAGCACTCTTACAGAAACCA
VviBBX22a	F	GGAATGTGGAGGCTGAGGT
	R	AAGTGGAGGGTGGGTGTTT
VviBBX22b	F	TCTCCACCTCGTCTTCTCAG
	R	TCAAGCCCTACTTTCACTCC
VviBBX25	F	TGGGCTGTTGATGACTTGTTA
	R	TGGATTTGGTGGCTCTGTATG
VviBBX27	F	GCACTGCTTTGCCTTTCAT
	R	ATCCCACATAACTTCTAATCG
VviBBX28	F	CGCAGCCGTACTGTAAATGAG
	R	GGTCTGAAGGACGATTGTTGG
VviBBX29a	F	AGATGTCCCTGGTTCGTTC
	R	GTTCTATTCTCCGGTCTTTGA
VviBBX29b	F	CTCCCACTCCCTGGAAAGCC
	R	TTCATCGCCATCGTTCTCAT
VviBBX30	F	GGAGGCTGTTTCAGACGATG
	R	GTGTTCTTGGGCACTTGGAC
VviBBX32	F	ATGAAGGGTAGGGTTTGTGAGT
	R	GCAAGGCGACGATGAAGAC
Actin1	F	GATTCTGGTGATGGTGTGAGT
	R	GACAATTTCCCGTTCAGCAGT
EF1-α	F	AGGAGGCAGCCAACTTCACC
	R	CAAACCCTGCATCACCATTC
