# Supplementary material for: Genome-wide identification and expression analysis of the B-box transcription factor gene family in grapevine (Vitis vinifera L.)
Source: BMC Genomics. 2021 Mar 29;22:221. doi: 10.1186/s12864-021-07479-4 (PMC8008696; doi:10.1186/s12864-021-07479-4)
Supplement: Supplementary file 13 — Additional file 13: Table S6. Primers used for gene clone, subcellular localization and transcriptional activity [file 12864_2021_7479_MOESM13_ESM.xlsx]

## Sheet: Sheet1
Table S6 Primers used for gene clone, subcellular localization and transcriptional activity
Gene	Forward and reverse primer sequence (5'~3')		Purposes
VviBBX8	F	gaattcATGGGTCAATTGTGTGATTTCTGTG	Gene clone
	R	ggatccTCAGAAGCTTCTTGTCTGGTTCAAT
VquBBX15a	F	gaattcATGATTTCTGAAAAAAATGTGGCGA
	R	ggatccTTATTTGTTGAGCAAAGGAAAAGCT
VquBBX29b	F	gaattcATGAAGGAGATGAAGGAGTGCGAGC
	R	ggatccTCAAACTGTACGGGAAGGAATTGTC
VviBBX8	F	acgggggacgagctcggtaccATGGGTCAATTGTGTGATTTCTGTG	Subcellular localization
	R	ggtgtcgactctagaggatccGAAGCTTCTTGTCTGGTTCAATGGG
VquBBX15a	F	acgggggacgagctcggtaccATGATTTCTGAAAAAAATGTGGCGA
	R	ggtgtcgactctagaggatccTTTGTTGAGCAAAGGAAAAGCTGCG
VquBBX29b	F	acgggggacgagctcggtaccATGAAGGAGATGAAGGAGTGCGAGC
	R	ggtgtcgactctagaggatccAACTGTACGGGAAGGAATTGTCGGG
VviBBX8	F	atggccatggaggccgaattcATGGGTCAATTGTGTGATTTCTGTG	Transcriptional activity
	R	ccgctgcaggtcgacggatccTCAGAAGCTTCTTGTCTGGTTCAAT
VquBBX15a	F	atggccatggaggccgaattcATGATTTCTGAAAAAAATGTGGCGA
	R	ccgctgcaggtcgacggatccTTATTTGTTGAGCAAAGGAAAAGCT
VquBBX29b	F	atggccatggaggccgaattcATGAAGGAGATGAAGGAGTGCGAGC
	R	ccgctgcaggtcgacggatccTCAAACTGTACGGGAAGGAATTGTC
